# Supplementary material for: Positioning of Chinese time nouns and adverbs: Evidence from corpus, acceptability, and processing studies
Source: PLoS One. 2025 Jul 30;20(7):e0329271. doi: 10.1371/journal.pone.0329271 (PMC12310041; doi:10.1371/journal.pone.0329271)
Supplement: S3 File — (XLSX) [file pone.0329271.s003.xlsx]

## Sheet: Study2
		1	2	3	4	5	6	7	8	9	10	11	12	13	14	15	16	17	18	19	20	21	22	23	24	25	26	27	28	29	30
1	正在妈妈学习做饭。	0	0	2	0	0	0	0	0	0	0	0	0	0	0	0	1	2	0	0	1	0	0	0	0	0	0	2	0	0	1
2	中午我和同事一起吃午饭。	6	6	4	6	6	4	5	6	5	4	6	2	5	0	5	4	6	6	6	4	6	6	5	6	6	2	3	3	4	6
3	我们随后前往餐厅用餐。	6	6	6	6	6	4	5	5	2	4	6	2	1	0	5	3	6	5	6	5	6	6	5	5	6	2	3	5	6	5
4	忽然雨大了起来。	6	0	4	5	3	4	0	1	3	4	6	2	5	6	5	5	5	3	6	5	5	4	4	6	4	2	3	3	6	5
5	前天我去了新的咖啡馆。	6	6	5	6	6	3	6	4	5	4	6	2	2	6	5	4	5	3	5	5	5	6	4	4	6	2	3	4	5	6
6	马上社长要出发去机场。	6	0	2	5	0	3	0	4	4	3	5	0	1	0	0	4	5	2	0	3	1	1	3	2	2	2	3	3	6	3
7	后天我要举办生日派对。	6	6	5	6	6	3	6	6	6	5	6	1	5	6	6	4	5	5	6	5	6	6	6	4	6	4	3	4	6	6
8	我前天去了新的咖啡馆。	6	6	6	6	6	3	4	6	6	5	6	4	1	6	6	5	6	6	6	4	5	6	6	4	5	4	4	5	6	6
9	今年我要学会游泳。	6	6	6	6	6	5	6	6	6	4	6	3	4	6	6	4	5	6	6	4	6	3	6	4	6	4	4	4	6	6
10	我昨天去了超市。	6	6	6	6	6	4	6	2	6	5	6	4	6	6	6	5	6	6	6	4	6	6	6	4	6	4	4	5	6	6
11	雨忽然大了起来。	5	6	6	6	6	5	6	4	5	6	6	5	6	6	6	5	6	5	6	4	5	6	5	4	6	4	4	4	6	6
12	我们一同去公园。	5	6	6	6	6	4	6	6	6	6	6	5	6	6	6	5	6	6	6	4	6	6	5	5	6	3	3	4	5	6
13	目前我正在做这个项目。	6	6	6	2	6	5	2	6	5	6	6	2	6	0	6	4	5	4	1	3	4	6	4	5	6	4	3	4	3	5
14	我晚上准备看一部新电影。	6	6	6	6	6	4	2	6	6	6	6	4	4	0	6	4	5	6	6	3	4	6	5	4	6	2	3	5	6	5
15	迟早王明会来的。	2	0	1	5	0	4	0	0	0	5	4	0	0	0	0	3	4	3	0	3	6	1	3	3	2	2	3	5	6	5
16	我中午和同事一起吃午饭。	6	6	3	6	6	4	3	5	5	5	6	4	5	6	6	4	6	3	5	3	6	6	4	4	6	2	3	3	6	6
17	去年我去了欧洲旅行。	6	6	5	6	6	4	4	5	5	5	6	3	5	6	6	3	5	4	3	4	6	6	4	4	6	3	3	4	6	6
18	鹏鹏已经完成了这项任务。	6	6	5	6	6	5	4	6	5	6	6	5	5	6	6	4	6	6	6	4	6	6	6	5	6	2	2	4	6	6
19	晚上我准备看一部新电影。	6	6	5	6	6	4	4	6	6	6	6	5	4	6	6	4	4	3	4	4	6	6	6	5	5	4	3	4	6	5
20	我下午要去看牙医。	6	6	5	6	6	5	5	6	6	2	6	5	5	6	6	4	5	5	6	4	5	6	4	4	6	5	4	4	6	6
21	逐步小林掌握了绘画技巧。	0	0	0	4	0	2	0	0	0	5	2	1	0	0	0	2	2	0	0	2	1	0	3	3	0	1	2	0	0	3
22	我们暂且停下来休息一下。	5	6	1	6	6	4	0	4	5	6	5	5	4	0	6	4	4	1	3	3	6	6	6	3	0	2	2	5	6	3
23	小林逐步掌握了绘画技巧。	6	6	3	6	6	5	5	5	6	6	6	6	6	6	6	4	6	6	6	5	6	6	6	4	6	5	2	5	6	6
24	就要我去新的公司。	0	0	0	1	0	1	0	1	0	0	1	0	0	0	0	0	0	0	0	1	0	0	1	0	0	0	2	0	0	1
25	一直班主任在思考这个问题。	0	0	0	0	0	1	0	0	0	0	1	0	0	0	0	0	0	0	0	1	0	0	2	1	0	0	2	0	0	2
26	将来我要做医生。	6	6	5	6	6	4	3	6	3	4	6	5	5	6	6	4	4	3	6	4	5	6	4	3	6	4	5	5	6	5
27	明天我们将举行重要会议。	6	6	5	6	6	3	4	6	5	5	6	3	4	6	6	4	4	6	4	4	6	6	6	3	5	4	2	6	3	6
28	昨天我去了超市。	6	6	4	6	6	4	5	6	5	5	6	4	6	6	6	3	4	3	2	4	5	6	5	6	6	4	3	4	6	6
29	向来丽丽都很害羞。	2	0	1	4	0	1	0	3	0	4	5	1	0	0	0	1	1	1	0	2	0	0	3	1	0	0	2	2	2	3
30	丁丁总是迟到。	6	6	4	6	6	4	6	6	6	6	6	5	6	6	6	4	6	6	6	4	6	6	4	3	6	4	4	4	6	6
31	预先领导得知了这个消息。	0	0	0	2	0	0	0	2	0	0	4	0	0	0	0	0	0	1	0	1	0	0	3	2	0	0	2	0	0	2
32	我目前正在做这个项目。	6	6	2	6	6	4	6	5	6	5	6	1	6	6	6	4	5	1	6	3	5	6	5	4	6	4	1	4	5	6
33	我现在在回答你的问题。	6	6	2	6	6	4	5	6	6	5	6	1	6	6	6	4	5	2	6	4	6	6	5	5	4	4	4	5	5	6
34	总是丁丁迟到。	4	0	0	1	0	0	0	0	5	0	4	0	4	0	0	0	6	1	0	1	1	0	4	3	0	0	2	5	0	4
35	领导预先得知了这个消息。	6	6	4	6	6	4	4	6	6	6	6	3	6	6	6	4	5	6	6	5	5	6	6	4	6	4	4	6	6	5
36	一同我们去公园。	0	6	0	2	0	0	0	0	0	0	3	0	1	0	0	0	0	0	0	1	0	0	1	1	0	0	1	0	0	2
37	早上我喜欢喝咖啡。	6	6	3	6	6	4	5	4	6	4	6	3	5	6	6	0	2	3	2	3	5	6	6	5	6	4	3	5	2	6
38	我过去是这个学校的学生。	6	6	2	6	6	4	5	5	6	4	6	5	6	6	6	0	3	3	6	3	5	6	6	3	5	4	4	4	5	6
39	随后我们前往餐厅用餐。	6	6	2	6	6	4	4	5	4	5	6	5	6	6	6	3	5	2	0	3	5	6	6	6	6	4	3	5	5	6
40	今天我心情很好。	6	6	4	6	6	2	4	2	5	6	6	2	6	6	6	4	4	3	6	4	6	6	6	5	6	4	4	6	6	6
41	过去我是这个学校的学生。	6	6	1	5	6	3	1	4	4	5	6	1	5	6	5	4	6	3	0	4	6	6	6	5	5	2	3	5	6	3
42	下午我要去看牙医。	6	6	5	6	6	4	5	6	6	6	6	4	6	6	6	5	6	4	6	4	5	6	2	5	6	4	3	6	6	6
43	我去年去了欧洲旅行。	6	6	5	6	6	3	5	6	4	5	6	4	1	6	6	5	6	6	6	3	6	6	6	3	3	4	4	6	6	6
44	班主任一直在思考这个问题。	6	6	4	6	6	4	6	6	6	6	6	4	6	6	6	5	6	6	6	5	6	6	6	4	6	4	3	6	6	6
45	王明迟早会来的。	6	6	4	6	6	4	5	6	6	5	6	5	6	6	6	5	6	6	6	5	6	6	5	3	6	4	2	6	6	6
46	丽丽向来都很害羞。	6	6	4	6	6	4	5	6	6	6	6	5	6	6	6	5	6	6	6	5	6	6	5	3	6	4	3	6	6	6
47	已经鹏鹏完成了这项任务。	0	0	0	2	0	1	0	0	0	0	2	0	0	0	0	0	0	0	0	1	0	0	1	0	1	0	1	0	0	2
48	我今年要学会游泳。	6	6	5	6	6	4	5	6	6	5	6	6	6	6	5	4	6	6	6	5	6	6	6	4	6	4	3	6	6	5
49	暂且我们停下来休息一下。	1	0	0	3	0	0	0	3	0	3	4	3	1	0	0	0	2	3	0	1	1	0	3	5	5	2	2	0	1	3
50	我将来要做医生。	6	6	3	6	6	4	6	6	4	6	6	6	6	6	6	4	5	6	6	4	6	6	6	5	6	4	2	4	6	6
51	仍然弟弟不明白。	0	0	6	2	0	0	0	0	0	0	2	0	0	0	0	0	0	0	0	1	0	0	1	1	0	0	1	0	0	2
52	弟弟仍然不明白。	6	6	5	6	6	4	5	6	6	6	6	5	6	6	6	4	6	5	6	4	6	6	6	3	6	4	4	5	6	6
53	妈妈正在学习做饭。	6	6	6	6	6	3	6	6	6	6	6	5	6	6	6	4	6	6	6	4	6	6	5	5	6	4	2	4	6	6
54	社长马上要出发去机场。	6	6	6	6	6	4	5	6	6	6	6	6	6	6	6	3	5	6	6	3	6	6	6	6	6	4	2	4	6	6
55	我今天心情很好。	6	6	4	6	6	4	5	6	6	6	6	6	6	6	6	4	6	6	6	4	6	6	6	6	6	4	4	6	6	6
56	现在我在回答你的问题。	6	6	3	6	6	4	2	6	6	5	6	6	6	6	5	4	6	6	0	3	5	6	6	6	4	3	2	4	6	5
57	我早上喜欢喝咖啡。	6	6	5	6	6	4	3	6	6	5	6	6	6	0	4	4	6	6	6	3	5	6	6	5	6	2	4	2	3	5
58	我后天要举办生日派对。	6	6	3	6	6	4	3	6	6	5	6	6	6	6	6	4	6	6	6	4	5	6	6	4	5	4	4	6	6	6
59	我就要去新的公司。	6	0	1	4	6	4	4	6	5	6	6	6	4	6	6	4	6	3	6	4	6	6	6	5	5	4	2	6	4	6
60	我们明天将举行重要会议。	6	6	4	6	6	4	4	6	6	5	6	6	4	6	5	4	6	6	6	3	6	6	6	6	5	4	2	6	1	6

## Sheet: Study3
Subject	sentence	item	position	type	tiral	rt	accuracy
1	子轩昨天完成了作业。	1	afterS	noun	31	1963	1
2	昨天子轩完成了作业。	1	beforeS	noun	66	1271	1
3	子轩昨天完成了作业。	1	afterS	noun	12	1096	1
4	昨天子轩完成了作业。	1	beforeS	noun	73	1859	1
5	子轩昨天完成了作业。	1	afterS	noun	102	1328	1
6	昨天子轩完成了作业。	1	beforeS	noun	80	1392	1
7	子轩昨天完成了作业。	1	afterS	noun	24	1053	1
8	昨天子轩完成了作业。	1	beforeS	noun	54	1558	1
9	子轩昨天完成了作业。	1	afterS	noun	79	1033	1
10	昨天子轩完成了作业。	1	beforeS	noun	52	1611	1
11	子轩昨天完成了作业。	1	afterS	noun	96	736	1
12	昨天子轩完成了作业。	1	beforeS	noun	102	2597	1
13	子轩昨天完成了作业。	1	afterS	noun	49	2573	0
14	昨天子轩完成了作业。	1	beforeS	noun	103	1017	1
15	子轩昨天完成了作业。	1	afterS	noun	21	1841	1
16	昨天子轩完成了作业。	1	beforeS	noun	90	2011	1
17	子轩昨天完成了作业。	1	afterS	noun	29	1345	1
18	昨天子轩完成了作业。	1	beforeS	noun	32	1431	1
19	子轩昨天完成了作业。	1	afterS	noun	42	2119	1
20	昨天子轩完成了作业。	1	beforeS	noun	80	1519	1
21	子轩昨天完成了作业。	1	afterS	noun	76	2108	1
22	昨天子轩完成了作业。	1	beforeS	noun	88	1314	1
23	子轩昨天完成了作业。	1	afterS	noun	31	561	1
24	昨天子轩完成了作业。	1	beforeS	noun	61	2204	0
25	子轩昨天完成了作业。	1	afterS	noun	54	929	1
26	昨天子轩完成了作业。	1	beforeS	noun	78	1459	1
27	子轩昨天完成了作业。	1	afterS	noun	28	849	1
28	昨天子轩完成了作业。	1	beforeS	noun	86	2255	1
29	子轩昨天完成了作业。	1	afterS	noun	38	4067	0
30	昨天子轩完成了作业。	1	beforeS	noun	25	1283	1
31	子轩昨天完成了作业。	1	afterS	noun	45	866	1
32	昨天子轩完成了作业。	1	beforeS	noun	52	1294	1
33	子轩昨天完成了作业。	1	afterS	noun	101	2626	1
34	昨天子轩完成了作业。	1	beforeS	noun	23	753	1
35	子轩昨天完成了作业。	1	afterS	noun	83	1280	1
36	昨天子轩完成了作业。	1	beforeS	noun	14	1960	1
37	子轩昨天完成了作业。	1	afterS	noun	6	1278	1
1	梦琪今天上了舞蹈课。	2	afterS	noun	91	1294	1
2	今天梦琪上了舞蹈课。	2	beforeS	noun	103	1405	1
3	梦琪今天上了舞蹈课。	2	afterS	noun	36	897	1
4	今天梦琪上了舞蹈课。	2	beforeS	noun	50	912	1
5	梦琪今天上了舞蹈课。	2	afterS	noun	72	2618	1
6	今天梦琪上了舞蹈课。	2	beforeS	noun	8	1279	1
7	梦琪今天上了舞蹈课。	2	afterS	noun	10	1079	1
8	今天梦琪上了舞蹈课。	2	beforeS	noun	31	1732	1
9	梦琪今天上了舞蹈课。	2	afterS	noun	94	847	1
10	今天梦琪上了舞蹈课。	2	beforeS	noun	34	857	1
11	梦琪今天上了舞蹈课。	2	afterS	noun	81	1842	1
12	今天梦琪上了舞蹈课。	2	beforeS	noun	37	1807	1
13	梦琪今天上了舞蹈课。	2	afterS	noun	86	4712	1
14	今天梦琪上了舞蹈课。	2	beforeS	noun	32	1979	1
15	梦琪今天上了舞蹈课。	2	afterS	noun	18	2477	1
16	今天梦琪上了舞蹈课。	2	beforeS	noun	75	1330	1
17	梦琪今天上了舞蹈课。	2	afterS	noun	5	989	1
18	今天梦琪上了舞蹈课。	2	beforeS	noun	19	1076	1
19	梦琪今天上了舞蹈课。	2	afterS	noun	24	1581	1
20	今天梦琪上了舞蹈课。	2	beforeS	noun	46	2228	1
21	梦琪今天上了舞蹈课。	2	afterS	noun	29	1350	1
22	今天梦琪上了舞蹈课。	2	beforeS	noun	21	841	1
23	梦琪今天上了舞蹈课。	2	afterS	noun	25	974	1
24	今天梦琪上了舞蹈课。	2	beforeS	noun	41	1152	1
25	梦琪今天上了舞蹈课。	2	afterS	noun	28	1672	1
26	今天梦琪上了舞蹈课。	2	beforeS	noun	24	1920	1
27	梦琪今天上了舞蹈课。	2	afterS	noun	67	993	1
28	今天梦琪上了舞蹈课。	2	beforeS	noun	15	1505	1
29	梦琪今天上了舞蹈课。	2	afterS	noun	24	1906	1
30	今天梦琪上了舞蹈课。	2	beforeS	noun	27	680	1
31	梦琪今天上了舞蹈课。	2	afterS	noun	20	2529	1
32	今天梦琪上了舞蹈课。	2	beforeS	noun	53	942	1
33	梦琪今天上了舞蹈课。	2	afterS	noun	35	1632	1
34	今天梦琪上了舞蹈课。	2	beforeS	noun	1	918	1
35	梦琪今天上了舞蹈课。	2	afterS	noun	94	1238	1
36	今天梦琪上了舞蹈课。	2	beforeS	noun	98	1456	1
37	梦琪今天上了舞蹈课。	2	afterS	noun	70	1384	1
1	宇航明天要去郊游。	3	afterS	noun	9	1148	0
2	明天宇航要去郊游。	3	beforeS	noun	26	2424	1
3	宇航明天要去郊游。	3	afterS	noun	38	2855	1
4	明天宇航要去郊游。	3	beforeS	noun	52	1078	1
5	宇航明天要去郊游。	3	afterS	noun	25	1775	1
6	明天宇航要去郊游。	3	beforeS	noun	101	2139	1
7	宇航明天要去郊游。	3	afterS	noun	47	1740	1
8	明天宇航要去郊游。	3	beforeS	noun	28	1645	1
9	宇航明天要去郊游。	3	afterS	noun	8	1218	1
10	明天宇航要去郊游。	3	beforeS	noun	92	2461	1
11	宇航明天要去郊游。	3	afterS	noun	61	1147	1
12	明天宇航要去郊游。	3	beforeS	noun	63	2336	1
13	宇航明天要去郊游。	3	afterS	noun	63	2536	0
14	明天宇航要去郊游。	3	beforeS	noun	72	1393	1
15	宇航明天要去郊游。	3	afterS	noun	34	2353	1
16	明天宇航要去郊游。	3	beforeS	noun	63	1157	1
17	宇航明天要去郊游。	3	afterS	noun	47	934	1
18	明天宇航要去郊游。	3	beforeS	noun	23	1281	1
19	宇航明天要去郊游。	3	afterS	noun	20	1936	1
20	明天宇航要去郊游。	3	beforeS	noun	15	2098	1
21	宇航明天要去郊游。	3	afterS	noun	54	1169	1
22	明天宇航要去郊游。	3	beforeS	noun	49	951	1
23	宇航明天要去郊游。	3	afterS	noun	5	639	1
24	明天宇航要去郊游。	3	beforeS	noun	12	2788	1
25	宇航明天要去郊游。	3	afterS	noun	75	1097	1
26	明天宇航要去郊游。	3	beforeS	noun	19	3156	1
27	宇航明天要去郊游。	3	afterS	noun	2	2686	1
28	明天宇航要去郊游。	3	beforeS	noun	7	2671	1
29	宇航明天要去郊游。	3	afterS	noun	48	1948	1
30	明天宇航要去郊游。	3	beforeS	noun	15	1781	1
31	宇航明天要去郊游。	3	afterS	noun	29	1674	1
32	明天宇航要去郊游。	3	beforeS	noun	66	1615	1
33	宇航明天要去郊游。	3	afterS	noun	21	1451	1
34	明天宇航要去郊游。	3	beforeS	noun	53	789	1
35	宇航明天要去郊游。	3	afterS	noun	102	2291	1
36	明天宇航要去郊游。	3	beforeS	noun	104	1043	1
37	宇航明天要去郊游。	3	afterS	noun	19	966	1
1	梓涵前天学会了骑自行车。	4	afterS	noun	44	2512	1
2	前天梓涵学会了骑自行车。	4	beforeS	noun	4	1828	1
3	梓涵前天学会了骑自行车。	4	afterS	noun	5	856	1
4	前天梓涵学会了骑自行车。	4	beforeS	noun	90	1949	1
5	梓涵前天学会了骑自行车。	4	afterS	noun	19	2750	1
6	前天梓涵学会了骑自行车。	4	beforeS	noun	99	980	1
7	梓涵前天学会了骑自行车。	4	afterS	noun	85	2642	1
8	前天梓涵学会了骑自行车。	4	beforeS	noun	48	1072	1
9	梓涵前天学会了骑自行车。	4	afterS	noun	75	1062	1
10	前天梓涵学会了骑自行车。	4	beforeS	noun	7	2476	1
11	梓涵前天学会了骑自行车。	4	afterS	noun	50	958	1
12	前天梓涵学会了骑自行车。	4	beforeS	noun	11	2018	1
13	梓涵前天学会了骑自行车。	4	afterS	noun	19	5536	1
14	前天梓涵学会了骑自行车。	4	beforeS	noun	101	1545	1
15	梓涵前天学会了骑自行车。	4	afterS	noun	20	1503	1
16	前天梓涵学会了骑自行车。	4	beforeS	noun	54	1036	1
17	梓涵前天学会了骑自行车。	4	afterS	noun	90	1004	1
18	前天梓涵学会了骑自行车。	4	beforeS	noun	80	1171	1
19	梓涵前天学会了骑自行车。	4	afterS	noun	78	1434	1
20	前天梓涵学会了骑自行车。	4	beforeS	noun	25	1625	1
21	梓涵前天学会了骑自行车。	4	afterS	noun	57	550	0
22	前天梓涵学会了骑自行车。	4	beforeS	noun	64	843	1
23	梓涵前天学会了骑自行车。	4	afterS	noun	74	919	1
24	前天梓涵学会了骑自行车。	4	beforeS	noun	35	1610	1
25	梓涵前天学会了骑自行车。	4	afterS	noun	36	1308	1
26	前天梓涵学会了骑自行车。	4	beforeS	noun	38	1571	1
27	梓涵前天学会了骑自行车。	4	afterS	noun	25	1331	1
28	前天梓涵学会了骑自行车。	4	beforeS	noun	75	2269	1
29	梓涵前天学会了骑自行车。	4	afterS	noun	21	2587	1
30	前天梓涵学会了骑自行车。	4	beforeS	noun	85	656	1
31	梓涵前天学会了骑自行车。	4	afterS	noun	78	2380	1
32	前天梓涵学会了骑自行车。	4	beforeS	noun	67	1461	1
33	梓涵前天学会了骑自行车。	4	afterS	noun	84	1590	1
34	前天梓涵学会了骑自行车。	4	beforeS	noun	73	947	1
35	梓涵前天学会了骑自行车。	4	afterS	noun	7	4956	1
36	前天梓涵学会了骑自行车。	4	beforeS	noun	79	1916	1
37	梓涵前天学会了骑自行车。	4	afterS	noun	104	1521	1
1	欣怡后天要参加演讲比赛。	5	afterS	noun	30	1543	1
2	后天欣怡要参加演讲比赛。	5	beforeS	noun	73	1526	1
3	欣怡后天要参加演讲比赛。	5	afterS	noun	97	911	1
4	后天欣怡要参加演讲比赛。	5	beforeS	noun	7	1735	1
5	欣怡后天要参加演讲比赛。	5	afterS	noun	9	1723	1
6	后天欣怡要参加演讲比赛。	5	beforeS	noun	19	1177	1
7	欣怡后天要参加演讲比赛。	5	afterS	noun	53	4505	1
8	后天欣怡要参加演讲比赛。	5	beforeS	noun	66	1201	1
9	欣怡后天要参加演讲比赛。	5	afterS	noun	4	1008	1
10	后天欣怡要参加演讲比赛。	5	beforeS	noun	9	1376	1
11	欣怡后天要参加演讲比赛。	5	afterS	noun	14	1630	1
12	后天欣怡要参加演讲比赛。	5	beforeS	noun	24	2884	1
13	欣怡后天要参加演讲比赛。	5	afterS	noun	85	3910	1
14	后天欣怡要参加演讲比赛。	5	beforeS	noun	30	1324	1
15	欣怡后天要参加演讲比赛。	5	afterS	noun	56	1693	1
16	后天欣怡要参加演讲比赛。	5	beforeS	noun	47	1370	1
17	欣怡后天要参加演讲比赛。	5	afterS	noun	2	1150	1
18	后天欣怡要参加演讲比赛。	5	beforeS	noun	42	1561	1
19	欣怡后天要参加演讲比赛。	5	afterS	noun	40	1391	1
20	后天欣怡要参加演讲比赛。	5	beforeS	noun	44	1972	1
21	欣怡后天要参加演讲比赛。	5	afterS	noun	73	892	1
22	后天欣怡要参加演讲比赛。	5	beforeS	noun	90	885	1
23	欣怡后天要参加演讲比赛。	5	afterS	noun	90	923	1
24	后天欣怡要参加演讲比赛。	5	beforeS	noun	43	1883	1
25	欣怡后天要参加演讲比赛。	5	afterS	noun	79	1237	1
26	后天欣怡要参加演讲比赛。	5	beforeS	noun	81	2541	1
27	欣怡后天要参加演讲比赛。	5	afterS	noun	75	1060	1
28	后天欣怡要参加演讲比赛。	5	beforeS	noun	18	4379	0
29	欣怡后天要参加演讲比赛。	5	afterS	noun	8	2519	1
30	后天欣怡要参加演讲比赛。	5	beforeS	noun	19	933	1
31	欣怡后天要参加演讲比赛。	5	afterS	noun	12	3158	1
32	后天欣怡要参加演讲比赛。	5	beforeS	noun	103	1106	1
33	欣怡后天要参加演讲比赛。	5	afterS	noun	42	1152	1
34	后天欣怡要参加演讲比赛。	5	beforeS	noun	81	1138	1
35	欣怡后天要参加演讲比赛。	5	afterS	noun	92	2399	1
36	后天欣怡要参加演讲比赛。	5	beforeS	noun	30	1931	1
37	欣怡后天要参加演讲比赛。	5	afterS	noun	78	1172	1
1	晨晨早上去了公园。	6	afterS	noun	37	1101	1
2	早上晨晨去了公园。	6	beforeS	noun	99	995	1
3	晨晨早上去了公园。	6	afterS	noun	25	799	1
4	早上晨晨去了公园。	6	beforeS	noun	2	1118	1
5	晨晨早上去了公园。	6	afterS	noun	64	1044	1
6	早上晨晨去了公园。	6	beforeS	noun	1	1621	1
7	晨晨早上去了公园。	6	afterS	noun	36	2020	1
8	早上晨晨去了公园。	6	beforeS	noun	22	1173	1
9	晨晨早上去了公园。	6	afterS	noun	72	849	1
10	早上晨晨去了公园。	6	beforeS	noun	29	1021	1
11	晨晨早上去了公园。	6	afterS	noun	94	1106	1
12	早上晨晨去了公园。	6	beforeS	noun	66	2635	1
13	晨晨早上去了公园。	6	afterS	noun	44	5348	0
14	早上晨晨去了公园。	6	beforeS	noun	31	1833	1
15	晨晨早上去了公园。	6	afterS	noun	43	1516	1
16	早上晨晨去了公园。	6	beforeS	noun	103	1309	1
17	晨晨早上去了公园。	6	afterS	noun	93	658	1
18	早上晨晨去了公园。	6	beforeS	noun	76	1147	1
19	晨晨早上去了公园。	6	afterS	noun	82	1412	1
20	早上晨晨去了公园。	6	beforeS	noun	100	3226	1
21	晨晨早上去了公园。	6	afterS	noun	87	1247	1
22	早上晨晨去了公园。	6	beforeS	noun	74	1375	1
23	晨晨早上去了公园。	6	afterS	noun	59	892	1
24	早上晨晨去了公园。	6	beforeS	noun	100	2134	1
25	晨晨早上去了公园。	6	afterS	noun	82	875	1
26	早上晨晨去了公园。	6	beforeS	noun	88	2917	1
27	晨晨早上去了公园。	6	afterS	noun	68	778	1
28	早上晨晨去了公园。	6	beforeS	noun	102	1557	1
29	晨晨早上去了公园。	6	afterS	noun	83	1454	1
30	早上晨晨去了公园。	6	beforeS	noun	67	750	1
31	晨晨早上去了公园。	6	afterS	noun	50	807	1
32	早上晨晨去了公园。	6	beforeS	noun	101	1025	1
33	晨晨早上去了公园。	6	afterS	noun	59	1842	1
34	早上晨晨去了公园。	6	beforeS	noun	42	943	1
35	晨晨早上去了公园。	6	afterS	noun	48	2224	1
36	早上晨晨去了公园。	6	beforeS	noun	2	1688	1
37	晨晨早上去了公园。	6	afterS	noun	66	817	1
1	思远中午吃了便当。	7	afterS	noun	43	1271	1
2	中午思远吃了便当。	7	beforeS	noun	37	1130	1
3	思远中午吃了便当。	7	afterS	noun	99	3730	1
4	中午思远吃了便当。	7	beforeS	noun	10	1893	1
5	思远中午吃了便当。	7	afterS	noun	52	1880	1
6	中午思远吃了便当。	7	beforeS	noun	56	1004	1
7	思远中午吃了便当。	7	afterS	noun	30	1698	1
8	中午思远吃了便当。	7	beforeS	noun	81	1007	1
9	思远中午吃了便当。	7	afterS	noun	78	780	1
10	中午思远吃了便当。	7	beforeS	noun	98	886	0
11	思远中午吃了便当。	7	afterS	noun	67	828	0
12	中午思远吃了便当。	7	beforeS	noun	25	1295	1
13	思远中午吃了便当。	7	afterS	noun	16	5094	1
14	中午思远吃了便当。	7	beforeS	noun	4	1641	1
15	思远中午吃了便当。	7	afterS	noun	71	1242	1
16	中午思远吃了便当。	7	beforeS	noun	69	2155	1
17	思远中午吃了便当。	7	afterS	noun	89	867	1
18	中午思远吃了便当。	7	beforeS	noun	49	1105	1
19	思远中午吃了便当。	7	afterS	noun	46	854	1
20	中午思远吃了便当。	7	beforeS	noun	4	2326	1
21	思远中午吃了便当。	7	afterS	noun	14	1063	1
22	中午思远吃了便当。	7	beforeS	noun	33	1122	1
23	思远中午吃了便当。	7	afterS	noun	89	3749	1
24	中午思远吃了便当。	7	beforeS	noun	68	3040	0
25	思远中午吃了便当。	7	afterS	noun	87	1222	1
26	中午思远吃了便当。	7	beforeS	noun	99	2210	1
27	思远中午吃了便当。	7	afterS	noun	44	1147	1
28	中午思远吃了便当。	7	beforeS	noun	67	4258	0
29	思远中午吃了便当。	7	afterS	noun	62	2151	1
30	中午思远吃了便当。	7	beforeS	noun	62	757	1
31	思远中午吃了便当。	7	afterS	noun	51	2687	1
32	中午思远吃了便当。	7	beforeS	noun	48	2124	1
33	思远中午吃了便当。	7	afterS	noun	33	1797	1
34	中午思远吃了便当。	7	beforeS	noun	64	755	1
35	思远中午吃了便当。	7	afterS	noun	77	2945	1
36	中午思远吃了便当。	7	beforeS	noun	77	1322	1
37	思远中午吃了便当。	7	afterS	noun	58	1343	1
1	雨桐下午要去图书馆。	8	afterS	noun	29	2264	1
2	下午雨桐要去图书馆。	8	beforeS	noun	69	815	1
3	雨桐下午要去图书馆。	8	afterS	noun	100	958	1
4	下午雨桐要去图书馆。	8	beforeS	noun	93	1366	1
5	雨桐下午要去图书馆。	8	afterS	noun	91	1302	1
6	下午雨桐要去图书馆。	8	beforeS	noun	4	814	1
7	雨桐下午要去图书馆。	8	afterS	noun	11	1095	1
8	下午雨桐要去图书馆。	8	beforeS	noun	30	1193	1
9	雨桐下午要去图书馆。	8	afterS	noun	53	807	1
10	下午雨桐要去图书馆。	8	beforeS	noun	27	977	1
11	雨桐下午要去图书馆。	8	afterS	noun	43	1034	1
12	下午雨桐要去图书馆。	8	beforeS	noun	75	2189	1
13	雨桐下午要去图书馆。	8	afterS	noun	97	2520	1
14	下午雨桐要去图书馆。	8	beforeS	noun	9	2601	1
15	雨桐下午要去图书馆。	8	afterS	noun	64	1085	1
16	下午雨桐要去图书馆。	8	beforeS	noun	9	2963	1
17	雨桐下午要去图书馆。	8	afterS	noun	26	881	1
18	下午雨桐要去图书馆。	8	beforeS	noun	16	1593	1
19	雨桐下午要去图书馆。	8	afterS	noun	12	1871	1
20	下午雨桐要去图书馆。	8	beforeS	noun	18	1164	1
21	雨桐下午要去图书馆。	8	afterS	noun	75	592	1
22	下午雨桐要去图书馆。	8	beforeS	noun	54	694	1
23	雨桐下午要去图书馆。	8	afterS	noun	8	742	1
24	下午雨桐要去图书馆。	8	beforeS	noun	56	1688	0
25	雨桐下午要去图书馆。	8	afterS	noun	10	1785	1
26	下午雨桐要去图书馆。	8	beforeS	noun	103	2057	1
27	雨桐下午要去图书馆。	8	afterS	noun	83	1051	1
28	下午雨桐要去图书馆。	8	beforeS	noun	26	2360	0
29	雨桐下午要去图书馆。	8	afterS	noun	67	2395	1
30	下午雨桐要去图书馆。	8	beforeS	noun	37	1054	1
31	雨桐下午要去图书馆。	8	afterS	noun	70	882	1
32	下午雨桐要去图书馆。	8	beforeS	noun	95	1158	1
33	雨桐下午要去图书馆。	8	afterS	noun	89	1564	1
34	下午雨桐要去图书馆。	8	beforeS	noun	59	689	1
35	雨桐下午要去图书馆。	8	afterS	noun	53	1757	1
36	下午雨桐要去图书馆。	8	beforeS	noun	52	1384	1
37	雨桐下午要去图书馆。	8	afterS	noun	14	1065	1
1	晚上泽明要看电影。	9	beforeS	noun	68	981	1
2	泽明晚上要看电影。	9	afterS	noun	97	2355	1
3	晚上泽明要看电影。	9	beforeS	noun	4	827	1
4	泽明晚上要看电影。	9	afterS	noun	81	1829	1
5	晚上泽明要看电影。	9	beforeS	noun	59	1633	1
6	泽明晚上要看电影。	9	afterS	noun	13	730	1
7	晚上泽明要看电影。	9	beforeS	noun	25	1830	1
8	泽明晚上要看电影。	9	afterS	noun	83	749	1
9	晚上泽明要看电影。	9	beforeS	noun	99	1168	1
10	泽明晚上要看电影。	9	afterS	noun	54	1997	1
11	晚上泽明要看电影。	9	beforeS	noun	64	1248	1
12	泽明晚上要看电影。	9	afterS	noun	17	2059	1
13	晚上泽明要看电影。	9	beforeS	noun	100	2903	1
14	泽明晚上要看电影。	9	afterS	noun	10	1377	1
15	晚上泽明要看电影。	9	beforeS	noun	10	1443	1
16	泽明晚上要看电影。	9	afterS	noun	88	2324	1
17	晚上泽明要看电影。	9	beforeS	noun	74	631	1
18	泽明晚上要看电影。	9	afterS	noun	51	1461	1
19	晚上泽明要看电影。	9	beforeS	noun	23	3564	0
20	泽明晚上要看电影。	9	afterS	noun	42	1229	1
21	晚上泽明要看电影。	9	beforeS	noun	86	993	1
22	泽明晚上要看电影。	9	afterS	noun	59	775	1
23	晚上泽明要看电影。	9	beforeS	noun	2	890	1
24	泽明晚上要看电影。	9	afterS	noun	80	1353	1
25	晚上泽明要看电影。	9	beforeS	noun	5	1120	1
26	泽明晚上要看电影。	9	afterS	noun	53	1077	1
27	晚上泽明要看电影。	9	beforeS	noun	84	1420	1
28	泽明晚上要看电影。	9	afterS	noun	96	1388	1
29	晚上泽明要看电影。	9	beforeS	noun	22	1388	1
30	泽明晚上要看电影。	9	afterS	noun	101	1269	1
31	晚上泽明要看电影。	9	beforeS	noun	62	1639	1
32	泽明晚上要看电影。	9	afterS	noun	2	1670	1
33	晚上泽明要看电影。	9	beforeS	noun	92	3823	1
34	泽明晚上要看电影。	9	afterS	noun	39	1286	1
35	晚上泽明要看电影。	9	beforeS	noun	68	4544	0
36	泽明晚上要看电影。	9	afterS	noun	56	1152	1
37	晚上泽明要看电影。	9	beforeS	noun	71	987	1
1	目前婉儿在准备考试。	10	beforeS	noun	61	1430	1
2	婉儿目前在准备考试。	10	afterS	noun	24	868	1
3	目前婉儿在准备考试。	10	beforeS	noun	73	1218	1
4	婉儿目前在准备考试。	10	afterS	noun	13	2113	1
5	目前婉儿在准备考试。	10	beforeS	noun	22	2459	1
6	婉儿目前在准备考试。	10	afterS	noun	37	1159	1
7	目前婉儿在准备考试。	10	beforeS	noun	95	1276	1
8	婉儿目前在准备考试。	10	afterS	noun	2	1099	1
9	目前婉儿在准备考试。	10	beforeS	noun	17	1009	1
10	婉儿目前在准备考试。	10	afterS	noun	102	841	1
11	目前婉儿在准备考试。	10	beforeS	noun	104	1123	1
12	婉儿目前在准备考试。	10	afterS	noun	89	3629	1
13	目前婉儿在准备考试。	10	beforeS	noun	31	7068	1
14	婉儿目前在准备考试。	10	afterS	noun	99	1426	1
15	目前婉儿在准备考试。	10	beforeS	noun	78	1079	1
16	婉儿目前在准备考试。	10	afterS	noun	38	1994	1
17	目前婉儿在准备考试。	10	beforeS	noun	99	775	1
18	婉儿目前在准备考试。	10	afterS	noun	37	670	1
19	目前婉儿在准备考试。	10	beforeS	noun	39	2494	1
20	婉儿目前在准备考试。	10	afterS	noun	26	1751	1
21	目前婉儿在准备考试。	10	beforeS	noun	90	905	1
22	婉儿目前在准备考试。	10	afterS	noun	20	954	1
23	目前婉儿在准备考试。	10	beforeS	noun	46	2257	0
24	婉儿目前在准备考试。	10	afterS	noun	70	1196	1
25	目前婉儿在准备考试。	10	beforeS	noun	29	1207	1
26	婉儿目前在准备考试。	10	afterS	noun	41	1576	1
27	目前婉儿在准备考试。	10	beforeS	noun	89	1891	1
28	婉儿目前在准备考试。	10	afterS	noun	2	1852	1
29	目前婉儿在准备考试。	10	beforeS	noun	64	2258	0
30	婉儿目前在准备考试。	10	afterS	noun	39	990	1
31	目前婉儿在准备考试。	10	beforeS	noun	94	2354	1
32	婉儿目前在准备考试。	10	afterS	noun	5	1893	1
33	目前婉儿在准备考试。	10	beforeS	noun	83	3348	1
34	婉儿目前在准备考试。	10	afterS	noun	25	1015	1
35	目前婉儿在准备考试。	10	beforeS	noun	78	4587	0
36	婉儿目前在准备考试。	10	afterS	noun	46	1260	1
37	目前婉儿在准备考试。	10	beforeS	noun	3	1435	1
1	现在浩然在写论文。	11	beforeS	noun	74	1914	1
2	浩然现在在写论文。	11	afterS	noun	54	2251	1
3	现在浩然在写论文。	11	beforeS	noun	70	1998	1
4	浩然现在在写论文。	11	afterS	noun	96	1662	1
5	现在浩然在写论文。	11	beforeS	noun	67	2861	1
6	浩然现在在写论文。	11	afterS	noun	64	741	1
7	现在浩然在写论文。	11	beforeS	noun	50	2309	1
8	浩然现在在写论文。	11	afterS	noun	65	929	1
9	现在浩然在写论文。	11	beforeS	noun	49	1228	1
10	浩然现在在写论文。	11	afterS	noun	14	1774	1
11	现在浩然在写论文。	11	beforeS	noun	23	1164	1
12	浩然现在在写论文。	11	afterS	noun	71	3326	1
13	现在浩然在写论文。	11	beforeS	noun	35	3533	1
14	浩然现在在写论文。	11	afterS	noun	73	1170	1
15	现在浩然在写论文。	11	beforeS	noun	38	1673	1
16	浩然现在在写论文。	11	afterS	noun	62	2591	1
17	现在浩然在写论文。	11	beforeS	noun	17	1502	1
18	浩然现在在写论文。	11	afterS	noun	72	922	1
19	现在浩然在写论文。	11	beforeS	noun	50	6288	0
20	浩然现在在写论文。	11	afterS	noun	90	1614	1
21	现在浩然在写论文。	11	beforeS	noun	36	1650	1
22	浩然现在在写论文。	11	afterS	noun	9	892	1
23	现在浩然在写论文。	11	beforeS	noun	84	1297	0
24	浩然现在在写论文。	11	afterS	noun	21	1605	1
25	现在浩然在写论文。	11	beforeS	noun	102	1259	1
26	浩然现在在写论文。	11	afterS	noun	10	1261	1
27	现在浩然在写论文。	11	beforeS	noun	33	2307	1
28	浩然现在在写论文。	11	afterS	noun	11	1937	1
29	现在浩然在写论文。	11	beforeS	noun	89	2664	1
30	浩然现在在写论文。	11	afterS	noun	58	861	1
31	现在浩然在写论文。	11	beforeS	noun	76	2177	1
32	浩然现在在写论文。	11	afterS	noun	55	1310	1
33	现在浩然在写论文。	11	beforeS	noun	18	3005	1
34	浩然现在在写论文。	11	afterS	noun	88	805	1
35	现在浩然在写论文。	11	beforeS	noun	21	1195	0
36	浩然现在在写论文。	11	afterS	noun	83	1097	1
37	现在浩然在写论文。	11	beforeS	noun	12	1238	1
1	过去妈妈喜欢游泳。	12	beforeS	noun	3	3322	0
2	妈妈过去喜欢游泳。	12	afterS	noun	32	2347	1
3	过去妈妈喜欢游泳。	12	beforeS	noun	91	1412	0
4	妈妈过去喜欢游泳。	12	afterS	noun	79	1365	1
5	过去妈妈喜欢游泳。	12	beforeS	noun	98	4441	1
6	妈妈过去喜欢游泳。	12	afterS	noun	50	1088	1
7	过去妈妈喜欢游泳。	12	beforeS	noun	22	1203	1
8	妈妈过去喜欢游泳。	12	afterS	noun	41	936	1
9	过去妈妈喜欢游泳。	12	beforeS	noun	70	767	0
10	妈妈过去喜欢游泳。	12	afterS	noun	41	2086	1
11	过去妈妈喜欢游泳。	12	beforeS	noun	93	1308	0
12	妈妈过去喜欢游泳。	12	afterS	noun	53	3037	1
13	过去妈妈喜欢游泳。	12	beforeS	noun	29	5549	0
14	妈妈过去喜欢游泳。	12	afterS	noun	44	1624	1
15	过去妈妈喜欢游泳。	12	beforeS	noun	22	1492	1
16	妈妈过去喜欢游泳。	12	afterS	noun	36	2485	1
17	过去妈妈喜欢游泳。	12	beforeS	noun	55	792	1
18	妈妈过去喜欢游泳。	12	afterS	noun	63	854	1
19	过去妈妈喜欢游泳。	12	beforeS	noun	34	2064	0
20	妈妈过去喜欢游泳。	12	afterS	noun	23	1183	1
21	过去妈妈喜欢游泳。	12	beforeS	noun	41	2268	0
22	妈妈过去喜欢游泳。	12	afterS	noun	4	1114	1
23	过去妈妈喜欢游泳。	12	beforeS	noun	48	1024	0
24	妈妈过去喜欢游泳。	12	afterS	noun	3	1111	1
25	过去妈妈喜欢游泳。	12	beforeS	noun	78	1691	1
26	妈妈过去喜欢游泳。	12	afterS	noun	77	1315	1
27	过去妈妈喜欢游泳。	12	beforeS	noun	26	3362	1
28	妈妈过去喜欢游泳。	12	afterS	noun	37	2880	1
29	过去妈妈喜欢游泳。	12	beforeS	noun	25	2929	0
30	妈妈过去喜欢游泳。	12	afterS	noun	57	748	1
31	过去妈妈喜欢游泳。	12	beforeS	noun	103	3627	0
32	妈妈过去喜欢游泳。	12	afterS	noun	59	1037	1
33	过去妈妈喜欢游泳。	12	beforeS	noun	98	3330	1
34	妈妈过去喜欢游泳。	12	afterS	noun	49	892	1
35	过去妈妈喜欢游泳。	12	beforeS	noun	14	4325	0
36	妈妈过去喜欢游泳。	12	afterS	noun	102	881	1
37	过去妈妈喜欢游泳。	12	beforeS	noun	42	1306	1
1	将来王华要出国留学。	13	beforeS	noun	46	1180	1
2	王华将来要出国留学。	13	afterS	noun	6	1832	1
3	将来王华要出国留学。	13	beforeS	noun	3	1263	1
4	王华将来要出国留学。	13	afterS	noun	24	1302	1
5	将来王华要出国留学。	13	beforeS	noun	24	1947	1
6	王华将来要出国留学。	13	afterS	noun	48	776	1
7	将来王华要出国留学。	13	beforeS	noun	19	1466	1
8	王华将来要出国留学。	13	afterS	noun	11	1539	1
9	将来王华要出国留学。	13	beforeS	noun	22	2365	1
10	王华将来要出国留学。	13	afterS	noun	10	1935	1
11	将来王华要出国留学。	13	beforeS	noun	76	1413	1
12	王华将来要出国留学。	13	afterS	noun	93	2414	1
13	将来王华要出国留学。	13	beforeS	noun	76	2931	0
14	王华将来要出国留学。	13	afterS	noun	19	1161	1
15	将来王华要出国留学。	13	beforeS	noun	80	2692	1
16	王华将来要出国留学。	13	afterS	noun	104	1301	1
17	将来王华要出国留学。	13	beforeS	noun	66	806	1
18	王华将来要出国留学。	13	afterS	noun	102	1329	1
19	将来王华要出国留学。	13	beforeS	noun	43	2791	1
20	王华将来要出国留学。	13	afterS	noun	51	1098	1
21	将来王华要出国留学。	13	beforeS	noun	3	1345	1
22	王华将来要出国留学。	13	afterS	noun	70	742	1
23	将来王华要出国留学。	13	beforeS	noun	91	1398	0
24	王华将来要出国留学。	13	afterS	noun	46	1591	1
25	将来王华要出国留学。	13	beforeS	noun	68	960	1
26	王华将来要出国留学。	13	afterS	noun	87	2223	1
27	将来王华要出国留学。	13	beforeS	noun	52	1565	1
28	王华将来要出国留学。	13	afterS	noun	52	1982	1
29	将来王华要出国留学。	13	beforeS	noun	80	2408	1
30	王华将来要出国留学。	13	afterS	noun	42	926	1
31	将来王华要出国留学。	13	beforeS	noun	31	2109	1
32	王华将来要出国留学。	13	afterS	noun	81	1396	1
33	将来王华要出国留学。	13	beforeS	noun	7	1693	1
34	王华将来要出国留学。	13	afterS	noun	70	940	1
35	将来王华要出国留学。	13	beforeS	noun	52	5553	0
36	王华将来要出国留学。	13	afterS	noun	7	1867	1
37	将来王华要出国留学。	13	beforeS	noun	44	1063	1
1	去年张薇参加了马拉松。	14	beforeS	noun	27	2277	1
2	张薇去年参加了马拉松。	14	afterS	noun	15	853	1
3	去年张薇参加了马拉松。	14	beforeS	noun	51	2205	1
4	张薇去年参加了马拉松。	14	afterS	noun	88	935	1
5	去年张薇参加了马拉松。	14	beforeS	noun	43	2126	1
6	张薇去年参加了马拉松。	14	afterS	noun	68	811	1
7	去年张薇参加了马拉松。	14	beforeS	noun	42	2161	1
8	张薇去年参加了马拉松。	14	afterS	noun	20	1323	1
9	去年张薇参加了马拉松。	14	beforeS	noun	6	739	1
10	张薇去年参加了马拉松。	14	afterS	noun	67	2563	1
11	去年张薇参加了马拉松。	14	beforeS	noun	92	1296	1
12	张薇去年参加了马拉松。	14	afterS	noun	92	3066	1
13	去年张薇参加了马拉松。	14	beforeS	noun	56	2301	1
14	张薇去年参加了马拉松。	14	afterS	noun	104	1537	1
15	去年张薇参加了马拉松。	14	beforeS	noun	74	1152	1
16	张薇去年参加了马拉松。	14	afterS	noun	31	1712	1
17	去年张薇参加了马拉松。	14	beforeS	noun	43	2577	1
18	张薇去年参加了马拉松。	14	afterS	noun	91	1413	1
19	去年张薇参加了马拉松。	14	beforeS	noun	74	9821	1
20	张薇去年参加了马拉松。	14	afterS	noun	50	1566	1
21	去年张薇参加了马拉松。	14	beforeS	noun	6	1069	1
22	张薇去年参加了马拉松。	14	afterS	noun	13	846	1
23	去年张薇参加了马拉松。	14	beforeS	noun	56	1014	1
24	张薇去年参加了马拉松。	14	afterS	noun	78	2297	1
25	去年张薇参加了马拉松。	14	beforeS	noun	12	1629	1
26	张薇去年参加了马拉松。	14	afterS	noun	75	2173	1
27	去年张薇参加了马拉松。	14	beforeS	noun	43	1080	1
28	张薇去年参加了马拉松。	14	afterS	noun	23	1025	1
29	去年张薇参加了马拉松。	14	beforeS	noun	16	1858	1
30	张薇去年参加了马拉松。	14	afterS	noun	84	678	1
31	去年张薇参加了马拉松。	14	beforeS	noun	72	1119	1
32	张薇去年参加了马拉松。	14	afterS	noun	35	1213	1
33	去年张薇参加了马拉松。	14	beforeS	noun	53	1812	1
34	张薇去年参加了马拉松。	14	afterS	noun	9	876	1
35	去年张薇参加了马拉松。	14	beforeS	noun	28	2841	1
36	张薇去年参加了马拉松。	14	afterS	noun	66	1398	1
37	去年张薇参加了马拉松。	14	beforeS	noun	65	1210	1
1	今年若琳考上了大学。	15	beforeS	noun	53	1423	1
2	若琳今年考上了大学。	15	afterS	noun	49	1123	1
3	今年若琳考上了大学。	15	beforeS	noun	103	653	1
4	若琳今年考上了大学。	15	afterS	noun	77	1112	1
5	今年若琳考上了大学。	15	beforeS	noun	14	2097	1
6	若琳今年考上了大学。	15	afterS	noun	3	932	1
7	今年若琳考上了大学。	15	beforeS	noun	57	1265	1
8	若琳今年考上了大学。	15	afterS	noun	63	731	1
9	今年若琳考上了大学。	15	beforeS	noun	12	811	1
10	若琳今年考上了大学。	15	afterS	noun	79	782	1
11	今年若琳考上了大学。	15	beforeS	noun	46	1382	1
12	若琳今年考上了大学。	15	afterS	noun	78	1815	1
13	今年若琳考上了大学。	15	beforeS	noun	33	1916	1
14	若琳今年考上了大学。	15	afterS	noun	7	1303	1
15	今年若琳考上了大学。	15	beforeS	noun	102	918	1
16	若琳今年考上了大学。	15	afterS	noun	89	1266	1
17	今年若琳考上了大学。	15	beforeS	noun	73	694	1
18	若琳今年考上了大学。	15	afterS	noun	2	1100	1
19	今年若琳考上了大学。	15	beforeS	noun	94	3289	1
20	若琳今年考上了大学。	15	afterS	noun	10	1354	1
21	今年若琳考上了大学。	15	beforeS	noun	21	938	1
22	若琳今年考上了大学。	15	afterS	noun	63	570	1
23	今年若琳考上了大学。	15	beforeS	noun	4	741	1
24	若琳今年考上了大学。	15	afterS	noun	52	1951	1
25	今年若琳考上了大学。	15	beforeS	noun	13	918	1
26	若琳今年考上了大学。	15	afterS	noun	9	1310	1
27	今年若琳考上了大学。	15	beforeS	noun	72	1124	1
28	若琳今年考上了大学。	15	afterS	noun	72	1333	1
29	今年若琳考上了大学。	15	beforeS	noun	84	1658	1
30	若琳今年考上了大学。	15	afterS	noun	20	967	1
31	今年若琳考上了大学。	15	beforeS	noun	3	915	1
32	若琳今年考上了大学。	15	afterS	noun	61	1120	1
33	今年若琳考上了大学。	15	beforeS	noun	82	784	1
34	若琳今年考上了大学。	15	afterS	noun	12	682	1
35	今年若琳考上了大学。	15	beforeS	noun	96	2527	0
36	若琳今年考上了大学。	15	afterS	noun	61	1095	1
37	今年若琳考上了大学。	15	beforeS	noun	73	1327	1
1	明年丽华要参加高考。	16	beforeS	noun	35	1470	1
2	丽华明年要参加高考。	16	afterS	noun	78	1079	1
3	明年丽华要参加高考。	16	beforeS	noun	39	1491	1
4	丽华明年要参加高考。	16	afterS	noun	59	875	1
5	明年丽华要参加高考。	16	beforeS	noun	103	2381	1
6	丽华明年要参加高考。	16	afterS	noun	100	754	1
7	明年丽华要参加高考。	16	beforeS	noun	73	1356	1
8	丽华明年要参加高考。	16	afterS	noun	19	1125	1
9	明年丽华要参加高考。	16	beforeS	noun	95	3600	1
10	丽华明年要参加高考。	16	afterS	noun	88	948	1
11	明年丽华要参加高考。	16	beforeS	noun	45	1735	1
12	丽华明年要参加高考。	16	afterS	noun	86	1834	1
13	明年丽华要参加高考。	16	beforeS	noun	73	2682	1
14	丽华明年要参加高考。	16	afterS	noun	54	1166	1
15	明年丽华要参加高考。	16	beforeS	noun	86	2345	1
16	丽华明年要参加高考。	16	afterS	noun	48	676	1
17	明年丽华要参加高考。	16	beforeS	noun	1	1044	1
18	丽华明年要参加高考。	16	afterS	noun	52	917	1
19	明年丽华要参加高考。	16	beforeS	noun	84	5362	1
20	丽华明年要参加高考。	16	afterS	noun	31	1437	1
21	明年丽华要参加高考。	16	beforeS	noun	20	830	1
22	丽华明年要参加高考。	16	afterS	noun	46	917	1
23	明年丽华要参加高考。	16	beforeS	noun	49	1105	1
24	丽华明年要参加高考。	16	afterS	noun	104	948	1
25	明年丽华要参加高考。	16	beforeS	noun	22	1060	1
26	丽华明年要参加高考。	16	afterS	noun	71	1345	1
27	明年丽华要参加高考。	16	beforeS	noun	7	1359	1
28	丽华明年要参加高考。	16	afterS	noun	64	2870	1
29	明年丽华要参加高考。	16	beforeS	noun	53	1819	1
30	丽华明年要参加高考。	16	afterS	noun	26	787	1
31	明年丽华要参加高考。	16	beforeS	noun	40	2077	1
32	丽华明年要参加高考。	16	afterS	noun	1	1569	1
33	明年丽华要参加高考。	16	beforeS	noun	94	1161	1
34	丽华明年要参加高考。	16	afterS	noun	100	779	1
35	明年丽华要参加高考。	16	beforeS	noun	38	4443	1
36	丽华明年要参加高考。	16	afterS	noun	73	1992	1
37	明年丽华要参加高考。	16	beforeS	noun	21	1435	1
1	张伟已经完成了任务。	17	afterS	adverb	38	964	1
2	已经张伟完成了任务。	17	beforeS	adverb	41	3060	0
3	张伟已经完成了任务。	17	afterS	adverb	67	626	1
4	已经张伟完成了任务。	17	beforeS	adverb	12	1559	0
5	张伟已经完成了任务。	17	afterS	adverb	45	990	1
6	已经张伟完成了任务。	17	beforeS	adverb	33	890	0
7	张伟已经完成了任务。	17	afterS	adverb	90	1410	1
8	已经张伟完成了任务。	17	beforeS	adverb	56	1165	0
9	张伟已经完成了任务。	17	afterS	adverb	26	670	1
10	已经张伟完成了任务。	17	beforeS	adverb	64	1091	0
11	张伟已经完成了任务。	17	afterS	adverb	38	823	1
12	已经张伟完成了任务。	17	beforeS	adverb	7	1303	0
13	张伟已经完成了任务。	17	afterS	adverb	32	1780	1
14	已经张伟完成了任务。	17	beforeS	adverb	57	1744	0
15	张伟已经完成了任务。	17	afterS	adverb	92	2958	1
16	已经张伟完成了任务。	17	beforeS	adverb	97	1057	0
17	张伟已经完成了任务。	17	afterS	adverb	82	558	1
18	已经张伟完成了任务。	17	beforeS	adverb	33	1398	0
19	张伟已经完成了任务。	17	afterS	adverb	26	1301	1
20	已经张伟完成了任务。	17	beforeS	adverb	66	1224	0
21	张伟已经完成了任务。	17	afterS	adverb	98	664	1
22	已经张伟完成了任务。	17	beforeS	adverb	3	1051	0
23	张伟已经完成了任务。	17	afterS	adverb	81	1064	1
24	已经张伟完成了任务。	17	beforeS	adverb	81	894	0
25	张伟已经完成了任务。	17	afterS	adverb	35	812	1
26	已经张伟完成了任务。	17	beforeS	adverb	83	1733	0
27	张伟已经完成了任务。	17	afterS	adverb	103	733	1
28	已经张伟完成了任务。	17	beforeS	adverb	90	798	0
29	张伟已经完成了任务。	17	afterS	adverb	40	2006	1
30	已经张伟完成了任务。	17	beforeS	adverb	29	1288	0
31	张伟已经完成了任务。	17	afterS	adverb	67	742	1
32	已经张伟完成了任务。	17	beforeS	adverb	10	1409	0
33	张伟已经完成了任务。	17	afterS	adverb	100	756	1
34	已经张伟完成了任务。	17	beforeS	adverb	31	1231	0
35	张伟已经完成了任务。	17	afterS	adverb	13	1713	1
36	已经张伟完成了任务。	17	beforeS	adverb	57	902	0
37	张伟已经完成了任务。	17	afterS	adverb	36	980	1
1	李婷预先准备好了材料。	18	afterS	adverb	104	1779	1
2	预先李婷准备好了材料。	18	beforeS	adverb	81	1793	1
3	李婷预先准备好了材料。	18	afterS	adverb	55	1080	1
4	预先李婷准备好了材料。	18	beforeS	adverb	20	1308	0
5	李婷预先准备好了材料。	18	afterS	adverb	86	2269	1
6	预先李婷准备好了材料。	18	beforeS	adverb	91	1062	0
7	李婷预先准备好了材料。	18	afterS	adverb	5	1260	1
8	预先李婷准备好了材料。	18	beforeS	adverb	74	1207	1
9	李婷预先准备好了材料。	18	afterS	adverb	3	1017	1
10	预先李婷准备好了材料。	18	beforeS	adverb	51	4569	0
11	李婷预先准备好了材料。	18	afterS	adverb	22	1176	1
12	预先李婷准备好了材料。	18	beforeS	adverb	79	3126	0
13	李婷预先准备好了材料。	18	afterS	adverb	96	2894	1
14	预先李婷准备好了材料。	18	beforeS	adverb	29	1698	0
15	李婷预先准备好了材料。	18	afterS	adverb	33	927	1
16	预先李婷准备好了材料。	18	beforeS	adverb	77	907	0
17	李婷预先准备好了材料。	18	afterS	adverb	27	822	1
18	预先李婷准备好了材料。	18	beforeS	adverb	104	3944	0
19	李婷预先准备好了材料。	18	afterS	adverb	80	990	1
20	预先李婷准备好了材料。	18	beforeS	adverb	60	1876	0
21	李婷预先准备好了材料。	18	afterS	adverb	8	741	1
22	预先李婷准备好了材料。	18	beforeS	adverb	28	1567	1
23	李婷预先准备好了材料。	18	afterS	adverb	44	867	1
24	预先李婷准备好了材料。	18	beforeS	adverb	34	1717	0
25	李婷预先准备好了材料。	18	afterS	adverb	2	1002	1
26	预先李婷准备好了材料。	18	beforeS	adverb	15	2311	0
27	李婷预先准备好了材料。	18	afterS	adverb	81	780	1
28	预先李婷准备好了材料。	18	beforeS	adverb	95	1535	0
29	李婷预先准备好了材料。	18	afterS	adverb	19	2457	1
30	预先李婷准备好了材料。	18	beforeS	adverb	34	1772	0
31	李婷预先准备好了材料。	18	afterS	adverb	46	1319	1
32	预先李婷准备好了材料。	18	beforeS	adverb	86	1381	0
33	李婷预先准备好了材料。	18	afterS	adverb	32	1529	1
34	预先李婷准备好了材料。	18	beforeS	adverb	27	2445	0
35	李婷预先准备好了材料。	18	afterS	adverb	6	2113	1
36	预先李婷准备好了材料。	18	beforeS	adverb	6	1494	0
37	李婷预先准备好了材料。	18	afterS	adverb	37	1205	1
1	大家随后开始讨论。	19	afterS	adverb	25	4038	1
2	随后大家开始讨论。	19	beforeS	adverb	14	924	1
3	大家随后开始讨论。	19	afterS	adverb	2	910	1
4	随后大家开始讨论。	19	beforeS	adverb	35	1200	1
5	大家随后开始讨论。	19	afterS	adverb	84	1349	1
6	随后大家开始讨论。	19	beforeS	adverb	82	908	1
7	大家随后开始讨论。	19	afterS	adverb	66	926	1
8	随后大家开始讨论。	19	beforeS	adverb	96	1056	1
9	大家随后开始讨论。	19	afterS	adverb	29	1016	1
10	随后大家开始讨论。	19	beforeS	adverb	45	793	1
11	大家随后开始讨论。	19	afterS	adverb	40	1144	1
12	随后大家开始讨论。	19	beforeS	adverb	84	3176	1
13	大家随后开始讨论。	19	afterS	adverb	52	5514	1
14	随后大家开始讨论。	19	beforeS	adverb	39	1469	1
15	大家随后开始讨论。	19	afterS	adverb	14	1971	1
16	随后大家开始讨论。	19	beforeS	adverb	70	980	1
17	大家随后开始讨论。	19	afterS	adverb	19	1106	1
18	随后大家开始讨论。	19	beforeS	adverb	28	812	1
19	大家随后开始讨论。	19	afterS	adverb	4	2159	1
20	随后大家开始讨论。	19	beforeS	adverb	73	1511	1
21	大家随后开始讨论。	19	afterS	adverb	40	1306	1
22	随后大家开始讨论。	19	beforeS	adverb	40	760	1
23	大家随后开始讨论。	19	afterS	adverb	15	785	1
24	随后大家开始讨论。	19	beforeS	adverb	71	3411	1
25	大家随后开始讨论。	19	afterS	adverb	69	1152	1
26	随后大家开始讨论。	19	beforeS	adverb	1	2233	1
27	大家随后开始讨论。	19	afterS	adverb	12	2197	1
28	随后大家开始讨论。	19	beforeS	adverb	63	1199	1
29	大家随后开始讨论。	19	afterS	adverb	86	2498	0
30	随后大家开始讨论。	19	beforeS	adverb	54	728	1
31	大家随后开始讨论。	19	afterS	adverb	57	972	1
32	随后大家开始讨论。	19	beforeS	adverb	69	1024	1
33	大家随后开始讨论。	19	afterS	adverb	50	1111	1
34	随后大家开始讨论。	19	beforeS	adverb	69	847	1
35	大家随后开始讨论。	19	afterS	adverb	10	2277	1
36	随后大家开始讨论。	19	beforeS	adverb	60	1237	1
37	大家随后开始讨论。	19	afterS	adverb	67	993	1
1	赵刚逐步解决问题。	20	afterS	adverb	87	1641	1
2	逐步赵刚解决问题。	20	beforeS	adverb	47	1650	0
3	赵刚逐步解决问题。	20	afterS	adverb	32	1051	1
4	逐步赵刚解决问题。	20	beforeS	adverb	16	1355	0
5	赵刚逐步解决问题。	20	afterS	adverb	1	1607	1
6	逐步赵刚解决问题。	20	beforeS	adverb	69	1590	0
7	赵刚逐步解决问题。	20	afterS	adverb	20	1511	1
8	逐步赵刚解决问题。	20	beforeS	adverb	88	1436	0
9	赵刚逐步解决问题。	20	afterS	adverb	59	950	1
10	逐步赵刚解决问题。	20	beforeS	adverb	87	976	0
11	赵刚逐步解决问题。	20	afterS	adverb	78	991	1
12	逐步赵刚解决问题。	20	beforeS	adverb	61	2521	0
13	赵刚逐步解决问题。	20	afterS	adverb	74	1217	1
14	逐步赵刚解决问题。	20	beforeS	adverb	95	2782	0
15	赵刚逐步解决问题。	20	afterS	adverb	26	2826	1
16	逐步赵刚解决问题。	20	beforeS	adverb	78	766	0
17	赵刚逐步解决问题。	20	afterS	adverb	42	896	1
18	逐步赵刚解决问题。	20	beforeS	adverb	6	2838	0
19	赵刚逐步解决问题。	20	afterS	adverb	81	2579	1
20	逐步赵刚解决问题。	20	beforeS	adverb	12	1516	0
21	赵刚逐步解决问题。	20	afterS	adverb	33	1654	1
22	逐步赵刚解决问题。	20	beforeS	adverb	58	1772	0
23	赵刚逐步解决问题。	20	afterS	adverb	66	1599	1
24	逐步赵刚解决问题。	20	beforeS	adverb	36	1180	0
25	赵刚逐步解决问题。	20	afterS	adverb	41	1209	1
26	逐步赵刚解决问题。	20	beforeS	adverb	62	1467	0
27	赵刚逐步解决问题。	20	afterS	adverb	1	1637	1
28	逐步赵刚解决问题。	20	beforeS	adverb	59	1006	0
29	赵刚逐步解决问题。	20	afterS	adverb	77	1434	0
30	逐步赵刚解决问题。	20	beforeS	adverb	74	1094	0
31	赵刚逐步解决问题。	20	afterS	adverb	44	2818	1
32	逐步赵刚解决问题。	20	beforeS	adverb	50	1143	0
33	赵刚逐步解决问题。	20	afterS	adverb	10	2309	1
34	逐步赵刚解决问题。	20	beforeS	adverb	74	1137	0
35	赵刚逐步解决问题。	20	afterS	adverb	46	2525	1
36	逐步赵刚解决问题。	20	beforeS	adverb	40	1418	0
37	赵刚逐步解决问题。	20	afterS	adverb	45	2172	1
1	刘梅马上要出发了。	21	afterS	adverb	79	998	1
2	马上刘梅要出发了。	21	beforeS	adverb	94	1076	1
3	刘梅马上要出发了。	21	afterS	adverb	57	1395	1
4	马上刘梅要出发了。	21	beforeS	adverb	5	1369	1
5	刘梅马上要出发了。	21	afterS	adverb	39	2064	1
6	马上刘梅要出发了。	21	beforeS	adverb	67	1173	1
7	刘梅马上要出发了。	21	afterS	adverb	37	2753	1
8	马上刘梅要出发了。	21	beforeS	adverb	49	1217	1
9	刘梅马上要出发了。	21	afterS	adverb	83	597	1
10	马上刘梅要出发了。	21	beforeS	adverb	55	2816	1
11	刘梅马上要出发了。	21	afterS	adverb	74	755	1
12	马上刘梅要出发了。	21	beforeS	adverb	36	3473	0
13	刘梅马上要出发了。	21	afterS	adverb	65	1987	1
14	马上刘梅要出发了。	21	beforeS	adverb	40	1710	1
15	刘梅马上要出发了。	21	afterS	adverb	103	39	1
16	马上刘梅要出发了。	21	beforeS	adverb	71	2526	0
17	刘梅马上要出发了。	21	afterS	adverb	80	1013	1
18	马上刘梅要出发了。	21	beforeS	adverb	18	1222	1
19	刘梅马上要出发了。	21	afterS	adverb	41	1061	1
20	马上刘梅要出发了。	21	beforeS	adverb	53	2040	0
21	刘梅马上要出发了。	21	afterS	adverb	88	973	1
22	马上刘梅要出发了。	21	beforeS	adverb	102	630	1
23	刘梅马上要出发了。	21	afterS	adverb	28	763	1
24	马上刘梅要出发了。	21	beforeS	adverb	48	1240	0
25	刘梅马上要出发了。	21	afterS	adverb	50	740	1
26	马上刘梅要出发了。	21	beforeS	adverb	72	3404	0
27	刘梅马上要出发了。	21	afterS	adverb	9	1109	1
28	马上刘梅要出发了。	21	beforeS	adverb	17	2590	0
29	刘梅马上要出发了。	21	afterS	adverb	70	1481	1
30	马上刘梅要出发了。	21	beforeS	adverb	44	626	1
31	刘梅马上要出发了。	21	afterS	adverb	96	738	1
32	马上刘梅要出发了。	21	beforeS	adverb	13	2424	0
33	刘梅马上要出发了。	21	afterS	adverb	48	764	1
34	马上刘梅要出发了。	21	beforeS	adverb	91	1359	0
35	刘梅马上要出发了。	21	afterS	adverb	3	1812	1
36	马上刘梅要出发了。	21	beforeS	adverb	20	1257	1
37	刘梅马上要出发了。	21	afterS	adverb	25	1006	1
1	李明忽然发现了问题。	22	afterS	adverb	4	3927	1
2	忽然李明发现了问题。	22	beforeS	adverb	67	1497	1
3	李明忽然发现了问题。	22	afterS	adverb	26	1079	1
4	忽然李明发现了问题。	22	beforeS	adverb	28	3059	0
5	李明忽然发现了问题。	22	afterS	adverb	65	1866	1
6	忽然李明发现了问题。	22	beforeS	adverb	7	1150	1
7	李明忽然发现了问题。	22	afterS	adverb	64	1339	1
8	忽然李明发现了问题。	22	beforeS	adverb	78	952	1
9	李明忽然发现了问题。	22	afterS	adverb	38	654	1
10	忽然李明发现了问题。	22	beforeS	adverb	15	1652	1
11	李明忽然发现了问题。	22	afterS	adverb	17	1196	1
12	忽然李明发现了问题。	22	beforeS	adverb	45	1526	1
13	李明忽然发现了问题。	22	afterS	adverb	54	4355	1
14	忽然李明发现了问题。	22	beforeS	adverb	16	2572	0
15	李明忽然发现了问题。	22	afterS	adverb	50	2509	1
16	忽然李明发现了问题。	22	beforeS	adverb	12	3523	1
17	李明忽然发现了问题。	22	afterS	adverb	21	1861	1
18	忽然李明发现了问题。	22	beforeS	adverb	85	1643	1
19	李明忽然发现了问题。	22	afterS	adverb	13	3252	1
20	忽然李明发现了问题。	22	beforeS	adverb	79	2088	1
21	李明忽然发现了问题。	22	afterS	adverb	102	426	1
22	忽然李明发现了问题。	22	beforeS	adverb	84	1467	1
23	李明忽然发现了问题。	22	afterS	adverb	73	724	1
24	忽然李明发现了问题。	22	beforeS	adverb	93	1414	0
25	李明忽然发现了问题。	22	afterS	adverb	74	910	1
26	忽然李明发现了问题。	22	beforeS	adverb	74	4473	1
27	李明忽然发现了问题。	22	afterS	adverb	41	1356	1
28	忽然李明发现了问题。	22	beforeS	adverb	51	2002	0
29	李明忽然发现了问题。	22	afterS	adverb	73	1420	1
30	忽然李明发现了问题。	22	beforeS	adverb	66	714	1
31	李明忽然发现了问题。	22	afterS	adverb	35	1340	1
32	忽然李明发现了问题。	22	beforeS	adverb	32	3320	0
33	李明忽然发现了问题。	22	afterS	adverb	71	1748	1
34	忽然李明发现了问题。	22	beforeS	adverb	72	1256	1
35	李明忽然发现了问题。	22	afterS	adverb	88	1812	1
36	忽然李明发现了问题。	22	beforeS	adverb	15	2628	0
37	李明忽然发现了问题。	22	afterS	adverb	4	1178	1
1	陈明仍然坚持自己的观点。	23	afterS	adverb	98	1812	1
2	仍然陈明坚持自己的观点。	23	beforeS	adverb	11	3804	0
3	陈明仍然坚持自己的观点。	23	afterS	adverb	89	615	1
4	仍然陈明坚持自己的观点。	23	beforeS	adverb	55	1222	0
5	陈明仍然坚持自己的观点。	23	afterS	adverb	44	1193	1
6	仍然陈明坚持自己的观点。	23	beforeS	adverb	86	1139	0
7	陈明仍然坚持自己的观点。	23	afterS	adverb	40	1079	1
8	仍然陈明坚持自己的观点。	23	beforeS	adverb	37	3214	0
9	陈明仍然坚持自己的观点。	23	afterS	adverb	24	859	1
10	仍然陈明坚持自己的观点。	23	beforeS	adverb	72	1370	0
11	陈明仍然坚持自己的观点。	23	afterS	adverb	49	1127	1
12	仍然陈明坚持自己的观点。	23	beforeS	adverb	42	3088	0
13	陈明仍然坚持自己的观点。	23	afterS	adverb	3	2037	1
14	仍然陈明坚持自己的观点。	23	beforeS	adverb	83	2265	0
15	陈明仍然坚持自己的观点。	23	afterS	adverb	60	1780	1
16	仍然陈明坚持自己的观点。	23	beforeS	adverb	45	863	0
17	陈明仍然坚持自己的观点。	23	afterS	adverb	33	940	1
18	仍然陈明坚持自己的观点。	23	beforeS	adverb	81	1618	0
19	陈明仍然坚持自己的观点。	23	afterS	adverb	14	1101	1
20	仍然陈明坚持自己的观点。	23	beforeS	adverb	36	2244	0
21	陈明仍然坚持自己的观点。	23	afterS	adverb	48	828	1
22	仍然陈明坚持自己的观点。	23	beforeS	adverb	22	1880	0
23	陈明仍然坚持自己的观点。	23	afterS	adverb	12	894	1
24	仍然陈明坚持自己的观点。	23	beforeS	adverb	28	1450	0
25	陈明仍然坚持自己的观点。	23	afterS	adverb	94	901	1
26	仍然陈明坚持自己的观点。	23	beforeS	adverb	3	3675	0
27	陈明仍然坚持自己的观点。	23	afterS	adverb	87	1221	1
28	仍然陈明坚持自己的观点。	23	beforeS	adverb	91	968	0
29	陈明仍然坚持自己的观点。	23	afterS	adverb	96	3549	0
30	仍然陈明坚持自己的观点。	23	beforeS	adverb	61	669	1
31	陈明仍然坚持自己的观点。	23	afterS	adverb	6	1558	1
32	仍然陈明坚持自己的观点。	23	beforeS	adverb	24	1805	0
33	陈明仍然坚持自己的观点。	23	afterS	adverb	78	1178	1
34	仍然陈明坚持自己的观点。	23	beforeS	adverb	68	1017	0
35	陈明仍然坚持自己的观点。	23	afterS	adverb	54	2576	1
36	仍然陈明坚持自己的观点。	23	beforeS	adverb	51	1133	0
37	陈明仍然坚持自己的观点。	23	afterS	adverb	57	1320	1
1	孙总一直支持这个项目。	24	afterS	adverb	34	1878	1
2	一直孙总支持这个项目。	24	beforeS	adverb	92	2276	0
3	孙总一直支持这个项目。	24	afterS	adverb	71	1152	1
4	一直孙总支持这个项目。	24	beforeS	adverb	6	3700	0
5	孙总一直支持这个项目。	24	afterS	adverb	8	1844	1
6	一直孙总支持这个项目。	24	beforeS	adverb	71	821	0
7	孙总一直支持这个项目。	24	afterS	adverb	79	1351	1
8	一直孙总支持这个项目。	24	beforeS	adverb	29	2338	0
9	孙总一直支持这个项目。	24	afterS	adverb	73	638	1
10	一直孙总支持这个项目。	24	beforeS	adverb	74	1499	0
11	孙总一直支持这个项目。	24	afterS	adverb	70	928	1
12	一直孙总支持这个项目。	24	beforeS	adverb	5	3318	0
13	孙总一直支持这个项目。	24	afterS	adverb	42	1620	1
14	一直孙总支持这个项目。	24	beforeS	adverb	3	1222	0
15	孙总一直支持这个项目。	24	afterS	adverb	27	2585	1
16	一直孙总支持这个项目。	24	beforeS	adverb	74	853	0
17	孙总一直支持这个项目。	24	afterS	adverb	98	890	1
18	一直孙总支持这个项目。	24	beforeS	adverb	38	1094	0
19	孙总一直支持这个项目。	24	afterS	adverb	19	2408	1
20	一直孙总支持这个项目。	24	beforeS	adverb	38	2221	1
21	孙总一直支持这个项目。	24	afterS	adverb	74	710	1
22	一直孙总支持这个项目。	24	beforeS	adverb	76	1682	0
23	孙总一直支持这个项目。	24	afterS	adverb	61	1092	1
24	一直孙总支持这个项目。	24	beforeS	adverb	4	2233	0
25	孙总一直支持这个项目。	24	afterS	adverb	73	1620	1
26	一直孙总支持这个项目。	24	beforeS	adverb	92	1772	0
27	孙总一直支持这个项目。	24	afterS	adverb	98	969	1
28	一直孙总支持这个项目。	24	beforeS	adverb	104	820	0
29	孙总一直支持这个项目。	24	afterS	adverb	28	2032	1
30	一直孙总支持这个项目。	24	beforeS	adverb	23	1905	0
31	孙总一直支持这个项目。	24	afterS	adverb	88	1521	1
32	一直孙总支持这个项目。	24	beforeS	adverb	54	1357	0
33	孙总一直支持这个项目。	24	afterS	adverb	61	1576	1
34	一直孙总支持这个项目。	24	beforeS	adverb	44	899	0
35	孙总一直支持这个项目。	24	afterS	adverb	74	1447	1
36	一直孙总支持这个项目。	24	beforeS	adverb	48	1365	0
37	孙总一直支持这个项目。	24	afterS	adverb	29	1438	1
1	总是周华帮助别人。	25	beforeS	adverb	95	1035	0
2	周华总是帮助别人。	25	afterS	adverb	101	927	1
3	总是周华帮助别人。	25	beforeS	adverb	49	789	0
4	周华总是帮助别人。	25	afterS	adverb	87	726	1
5	总是周华帮助别人。	25	beforeS	adverb	47	1830	0
6	周华总是帮助别人。	25	afterS	adverb	90	1722	1
7	总是周华帮助别人。	25	beforeS	adverb	41	1205	0
8	周华总是帮助别人。	25	afterS	adverb	24	923	1
9	总是周华帮助别人。	25	beforeS	adverb	42	802	0
10	周华总是帮助别人。	25	afterS	adverb	65	715	1
11	总是周华帮助别人。	25	beforeS	adverb	4	1695	1
12	周华总是帮助别人。	25	afterS	adverb	2	939	1
13	总是周华帮助别人。	25	beforeS	adverb	22	2390	0
14	周华总是帮助别人。	25	afterS	adverb	98	1303	1
15	总是周华帮助别人。	25	beforeS	adverb	47	4745	1
16	周华总是帮助别人。	25	afterS	adverb	20	748	1
17	总是周华帮助别人。	25	beforeS	adverb	22	2668	0
18	周华总是帮助别人。	25	afterS	adverb	93	652	1
19	总是周华帮助别人。	25	beforeS	adverb	8	4531	0
20	周华总是帮助别人。	25	afterS	adverb	86	1292	1
21	总是周华帮助别人。	25	beforeS	adverb	62	1753	0
22	周华总是帮助别人。	25	afterS	adverb	37	577	1
23	总是周华帮助别人。	25	beforeS	adverb	35	748	1
24	周华总是帮助别人。	25	afterS	adverb	69	801	1
25	总是周华帮助别人。	25	beforeS	adverb	40	3082	1
26	周华总是帮助别人。	25	afterS	adverb	86	1226	1
27	总是周华帮助别人。	25	beforeS	adverb	82	739	0
28	周华总是帮助别人。	25	afterS	adverb	97	817	1
29	总是周华帮助别人。	25	beforeS	adverb	39	1082	0
30	周华总是帮助别人。	25	afterS	adverb	8	740	1
31	总是周华帮助别人。	25	beforeS	adverb	60	898	0
32	周华总是帮助别人。	25	afterS	adverb	34	983	1
33	总是周华帮助别人。	25	beforeS	adverb	91	2505	0
34	周华总是帮助别人。	25	afterS	adverb	51	624	1
35	总是周华帮助别人。	25	beforeS	adverb	63	955	0
36	周华总是帮助别人。	25	afterS	adverb	31	829	1
37	总是周华帮助别人。	25	beforeS	adverb	96	2563	1
1	暂且张强放下工作。	26	beforeS	adverb	73	1956	0
2	张强暂且放下工作。	26	afterS	adverb	75	1076	1
3	暂且张强放下工作。	26	beforeS	adverb	22	2313	0
4	张强暂且放下工作。	26	afterS	adverb	22	1266	1
5	暂且张强放下工作。	26	beforeS	adverb	31	4054	0
6	张强暂且放下工作。	26	afterS	adverb	31	1123	1
7	暂且张强放下工作。	26	beforeS	adverb	44	1863	0
8	张强暂且放下工作。	26	afterS	adverb	53	1361	1
9	暂且张强放下工作。	26	beforeS	adverb	101	748	0
10	张强暂且放下工作。	26	afterS	adverb	78	1011	1
11	暂且张强放下工作。	26	beforeS	adverb	82	1016	0
12	张强暂且放下工作。	26	afterS	adverb	97	1235	1
13	暂且张强放下工作。	26	beforeS	adverb	5	4044	0
14	张强暂且放下工作。	26	afterS	adverb	61	1444	1
15	暂且张强放下工作。	26	beforeS	adverb	70	4674	1
16	张强暂且放下工作。	26	afterS	adverb	55	1350	1
17	暂且张强放下工作。	26	beforeS	adverb	81	1742	1
18	张强暂且放下工作。	26	afterS	adverb	88	1252	1
19	暂且张强放下工作。	26	beforeS	adverb	97	1926	0
20	张强暂且放下工作。	26	afterS	adverb	82	1560	1
21	暂且张强放下工作。	26	beforeS	adverb	80	1760	0
22	张强暂且放下工作。	26	afterS	adverb	66	740	1
23	暂且张强放下工作。	26	beforeS	adverb	77	828	0
24	张强暂且放下工作。	26	afterS	adverb	18	1430	1
25	暂且张强放下工作。	26	beforeS	adverb	32	995	1
26	张强暂且放下工作。	26	afterS	adverb	22	1503	1
27	暂且张强放下工作。	26	beforeS	adverb	10	1543	0
28	张强暂且放下工作。	26	afterS	adverb	98	1072	1
29	暂且张强放下工作。	26	beforeS	adverb	1	2382	0
30	张强暂且放下工作。	26	afterS	adverb	92	970	1
31	暂且张强放下工作。	26	beforeS	adverb	77	1011	0
32	张强暂且放下工作。	26	afterS	adverb	57	1802	1
33	暂且张强放下工作。	26	beforeS	adverb	17	1629	0
34	张强暂且放下工作。	26	afterS	adverb	50	636	1
35	暂且张强放下工作。	26	beforeS	adverb	15	1990	0
36	张强暂且放下工作。	26	afterS	adverb	99	819	1
37	暂且张强放下工作。	26	beforeS	adverb	79	1609	1
1	就要李婷去机场。	27	beforeS	adverb	7	1261	0
2	李婷就要去机场。	27	afterS	adverb	44	1220	1
3	就要李婷去机场。	27	beforeS	adverb	66	738	0
4	李婷就要去机场。	27	afterS	adverb	57	1061	1
5	就要李婷去机场。	27	beforeS	adverb	27	2093	0
6	李婷就要去机场。	27	afterS	adverb	102	955	1
7	就要李婷去机场。	27	beforeS	adverb	71	1964	0
8	李婷就要去机场。	27	afterS	adverb	100	691	1
9	就要李婷去机场。	27	beforeS	adverb	66	954	0
10	李婷就要去机场。	27	afterS	adverb	43	1223	1
11	就要李婷去机场。	27	beforeS	adverb	13	1713	1
12	李婷就要去机场。	27	afterS	adverb	68	2076	1
13	就要李婷去机场。	27	beforeS	adverb	78	1326	0
14	李婷就要去机场。	27	afterS	adverb	42	902	1
15	就要李婷去机场。	27	beforeS	adverb	7	2093	1
16	李婷就要去机场。	27	afterS	adverb	101	2832	0
17	就要李婷去机场。	27	beforeS	adverb	94	1915	0
18	李婷就要去机场。	27	afterS	adverb	71	743	1
19	就要李婷去机场。	27	beforeS	adverb	60	934	0
20	李婷就要去机场。	27	afterS	adverb	27	2250	0
21	就要李婷去机场。	27	beforeS	adverb	26	979	0
22	李婷就要去机场。	27	afterS	adverb	68	1339	1
23	就要李婷去机场。	27	beforeS	adverb	85	698	0
24	李婷就要去机场。	27	afterS	adverb	38	1216	1
25	就要李婷去机场。	27	beforeS	adverb	25	1324	0
26	李婷就要去机场。	27	afterS	adverb	68	759	1
27	就要李婷去机场。	27	beforeS	adverb	47	1144	0
28	李婷就要去机场。	27	afterS	adverb	20	2756	1
29	就要李婷去机场。	27	beforeS	adverb	69	929	0
30	李婷就要去机场。	27	afterS	adverb	63	577	1
31	就要李婷去机场。	27	beforeS	adverb	55	1275	0
32	李婷就要去机场。	27	afterS	adverb	83	1167	1
33	就要李婷去机场。	27	beforeS	adverb	14	1157	0
34	李婷就要去机场。	27	afterS	adverb	45	1234	1
35	就要李婷去机场。	27	beforeS	adverb	58	1166	0
36	李婷就要去机场。	27	afterS	adverb	87	926	1
37	就要李婷去机场。	27	beforeS	adverb	16	1551	0
1	正在郭涛审阅论文。	28	beforeS	adverb	78	2005	0
2	郭涛正在审阅论文。	28	afterS	adverb	35	2443	1
3	正在郭涛审阅论文。	28	beforeS	adverb	62	1062	0
4	郭涛正在审阅论文。	28	afterS	adverb	95	873	1
5	正在郭涛审阅论文。	28	beforeS	adverb	104	1579	0
6	郭涛正在审阅论文。	28	afterS	adverb	79	809	1
7	正在郭涛审阅论文。	28	beforeS	adverb	81	1251	0
8	郭涛正在审阅论文。	28	afterS	adverb	99	931	1
9	正在郭涛审阅论文。	28	beforeS	adverb	64	878	0
10	郭涛正在审阅论文。	28	afterS	adverb	60	987	1
11	正在郭涛审阅论文。	28	beforeS	adverb	30	2082	1
12	郭涛正在审阅论文。	28	afterS	adverb	60	2816	1
13	正在郭涛审阅论文。	28	beforeS	adverb	93	1933	0
14	郭涛正在审阅论文。	28	afterS	adverb	1	1954	1
15	正在郭涛审阅论文。	28	beforeS	adverb	69	2323	0
16	郭涛正在审阅论文。	28	afterS	adverb	3	1929	1
17	正在郭涛审阅论文。	28	beforeS	adverb	16	1424	0
18	郭涛正在审阅论文。	28	afterS	adverb	10	1323	1
19	正在郭涛审阅论文。	28	beforeS	adverb	87	1397	0
20	郭涛正在审阅论文。	28	afterS	adverb	6	1724	1
21	正在郭涛审阅论文。	28	beforeS	adverb	103	1020	0
22	郭涛正在审阅论文。	28	afterS	adverb	29	708	1
23	正在郭涛审阅论文。	28	beforeS	adverb	72	759	0
24	郭涛正在审阅论文。	28	afterS	adverb	55	1358	1
25	正在郭涛审阅论文。	28	beforeS	adverb	60	2284	0
26	郭涛正在审阅论文。	28	afterS	adverb	18	1071	1
27	正在郭涛审阅论文。	28	beforeS	adverb	77	1174	0
28	郭涛正在审阅论文。	28	afterS	adverb	83	2593	1
29	正在郭涛审阅论文。	28	beforeS	adverb	31	3720	0
30	郭涛正在审阅论文。	28	afterS	adverb	71	494	1
31	正在郭涛审阅论文。	28	beforeS	adverb	61	982	0
32	郭涛正在审阅论文。	28	afterS	adverb	74	899	1
33	正在郭涛审阅论文。	28	beforeS	adverb	103	1138	0
34	郭涛正在审阅论文。	28	afterS	adverb	34	757	1
35	正在郭涛审阅论文。	28	beforeS	adverb	59	1168	0
36	郭涛正在审阅论文。	28	afterS	adverb	50	1669	1
37	正在郭涛审阅论文。	28	beforeS	adverb	100	1794	0
1	一同李明和王刚去图书馆。	29	beforeS	adverb	11	1563	0
2	李明和王刚一同去图书馆。	29	afterS	adverb	13	1476	1
3	一同李明和王刚去图书馆。	29	beforeS	adverb	87	1731	0
4	李明和王刚一同去图书馆。	29	afterS	adverb	40	1092	1
5	一同李明和王刚去图书馆。	29	beforeS	adverb	90	2109	0
6	李明和王刚一同去图书馆。	29	afterS	adverb	51	956	1
7	一同李明和王刚去图书馆。	29	beforeS	adverb	34	1450	0
8	李明和王刚一同去图书馆。	29	afterS	adverb	3	2279	1
9	一同李明和王刚去图书馆。	29	beforeS	adverb	47	1234	0
10	李明和王刚一同去图书馆。	29	afterS	adverb	101	1186	1
11	一同李明和王刚去图书馆。	29	beforeS	adverb	36	1368	0
12	李明和王刚一同去图书馆。	29	afterS	adverb	30	1566	1
13	一同李明和王刚去图书馆。	29	beforeS	adverb	48	1700	0
14	李明和王刚一同去图书馆。	29	afterS	adverb	77	2052	1
15	一同李明和王刚去图书馆。	29	beforeS	adverb	39	4207	0
16	李明和王刚一同去图书馆。	29	afterS	adverb	39	1463	1
17	一同李明和王刚去图书馆。	29	beforeS	adverb	92	2626	0
18	李明和王刚一同去图书馆。	29	afterS	adverb	41	754	1
19	一同李明和王刚去图书馆。	29	beforeS	adverb	71	1410	0
20	李明和王刚一同去图书馆。	29	afterS	adverb	65	1447	1
21	一同李明和王刚去图书馆。	29	beforeS	adverb	59	1495	0
22	李明和王刚一同去图书馆。	29	afterS	adverb	8	962	1
23	一同李明和王刚去图书馆。	29	beforeS	adverb	40	1009	0
24	李明和王刚一同去图书馆。	29	afterS	adverb	24	2051	1
25	一同李明和王刚去图书馆。	29	beforeS	adverb	42	1820	0
26	李明和王刚一同去图书馆。	29	afterS	adverb	44	1324	1
27	一同李明和王刚去图书馆。	29	beforeS	adverb	95	978	0
28	李明和王刚一同去图书馆。	29	afterS	adverb	61	1546	1
29	一同李明和王刚去图书馆。	29	beforeS	adverb	7	1778	0
30	李明和王刚一同去图书馆。	29	afterS	adverb	36	1247	1
31	一同李明和王刚去图书馆。	29	beforeS	adverb	16	3131	0
32	李明和王刚一同去图书馆。	29	afterS	adverb	77	942	1
33	一同李明和王刚去图书馆。	29	beforeS	adverb	30	1684	0
34	李明和王刚一同去图书馆。	29	afterS	adverb	15	882	1
35	一同李明和王刚去图书馆。	29	beforeS	adverb	79	1105	0
36	李明和王刚一同去图书馆。	29	afterS	adverb	55	2176	1
37	一同李明和王刚去图书馆。	29	beforeS	adverb	101	1689	0
1	迟早工程师会找到解决方案。	30	beforeS	adverb	14	2368	0
2	工程师迟早会找到解决方案。	30	afterS	adverb	102	1254	1
3	迟早工程师会找到解决方案。	30	beforeS	adverb	94	1304	1
4	工程师迟早会找到解决方案。	30	afterS	adverb	45	1289	1
5	迟早工程师会找到解决方案。	30	beforeS	adverb	29	2402	1
6	工程师迟早会找到解决方案。	30	afterS	adverb	83	1063	1
7	迟早工程师会找到解决方案。	30	beforeS	adverb	28	2451	1
8	工程师迟早会找到解决方案。	30	afterS	adverb	21	1291	1
9	迟早工程师会找到解决方案。	30	beforeS	adverb	44	3209	0
10	工程师迟早会找到解决方案。	30	afterS	adverb	16	1642	1
11	迟早工程师会找到解决方案。	30	beforeS	adverb	5	1838	1
12	工程师迟早会找到解决方案。	30	afterS	adverb	33	2443	1
13	迟早工程师会找到解决方案。	30	beforeS	adverb	67	4757	0
14	工程师迟早会找到解决方案。	30	afterS	adverb	86	1974	1
15	迟早工程师会找到解决方案。	30	beforeS	adverb	87	4919	1
16	工程师迟早会找到解决方案。	30	afterS	adverb	10	1110	1
17	迟早工程师会找到解决方案。	30	beforeS	adverb	79	1004	1
18	工程师迟早会找到解决方案。	30	afterS	adverb	43	1426	1
19	迟早工程师会找到解决方案。	30	beforeS	adverb	45	5222	0
20	工程师迟早会找到解决方案。	30	afterS	adverb	63	1716	1
21	迟早工程师会找到解决方案。	30	beforeS	adverb	28	1848	1
22	工程师迟早会找到解决方案。	30	afterS	adverb	10	943	1
23	迟早工程师会找到解决方案。	30	beforeS	adverb	62	1741	0
24	工程师迟早会找到解决方案。	30	afterS	adverb	42	1862	1
25	迟早工程师会找到解决方案。	30	beforeS	adverb	34	1329	1
26	工程师迟早会找到解决方案。	30	afterS	adverb	56	1762	1
27	迟早工程师会找到解决方案。	30	beforeS	adverb	93	2105	1
28	工程师迟早会找到解决方案。	30	afterS	adverb	21	1131	1
29	迟早工程师会找到解决方案。	30	beforeS	adverb	72	1547	0
30	工程师迟早会找到解决方案。	30	afterS	adverb	6	1084	1
31	迟早工程师会找到解决方案。	30	beforeS	adverb	53	1117	0
32	工程师迟早会找到解决方案。	30	afterS	adverb	28	2607	1
33	迟早工程师会找到解决方案。	30	beforeS	adverb	63	1755	0
34	工程师迟早会找到解决方案。	30	afterS	adverb	101	770	1
35	迟早工程师会找到解决方案。	30	beforeS	adverb	45	2428	0
36	工程师迟早会找到解决方案。	30	afterS	adverb	34	1560	1
37	迟早工程师会找到解决方案。	30	beforeS	adverb	76	1916	1
1	向来爸爸都很守时。	31	beforeS	adverb	85	1893	0
2	爸爸向来都很守时。	31	afterS	adverb	100	1308	1
3	向来爸爸都很守时。	31	beforeS	adverb	76	1372	1
4	爸爸向来都很守时。	31	afterS	adverb	27	1331	1
5	向来爸爸都很守时。	31	beforeS	adverb	12	2550	0
6	爸爸向来都很守时。	31	afterS	adverb	27	750	1
7	向来爸爸都很守时。	31	beforeS	adverb	77	2431	0
8	爸爸向来都很守时。	31	afterS	adverb	97	1410	1
9	向来爸爸都很守时。	31	beforeS	adverb	97	1083	0
10	爸爸向来都很守时。	31	afterS	adverb	37	879	1
11	向来爸爸都很守时。	31	beforeS	adverb	71	1434	0
12	爸爸向来都很守时。	31	afterS	adverb	100	1579	1
13	向来爸爸都很守时。	31	beforeS	adverb	36	4815	1
14	爸爸向来都很守时。	31	afterS	adverb	11	1379	1
15	向来爸爸都很守时。	31	beforeS	adverb	94	3519	1
16	爸爸向来都很守时。	31	afterS	adverb	53	784	1
17	向来爸爸都很守时。	31	beforeS	adverb	60	1693	1
18	爸爸向来都很守时。	31	afterS	adverb	68	686	1
19	向来爸爸都很守时。	31	beforeS	adverb	51	1673	0
20	爸爸向来都很守时。	31	afterS	adverb	21	981	1
21	向来爸爸都很守时。	31	beforeS	adverb	18	994	0
22	爸爸向来都很守时。	31	afterS	adverb	67	815	1
23	向来爸爸都很守时。	31	beforeS	adverb	75	1939	0
24	爸爸向来都很守时。	31	afterS	adverb	74	1218	1
25	向来爸爸都很守时。	31	beforeS	adverb	46	4066	1
26	爸爸向来都很守时。	31	afterS	adverb	37	1348	1
27	向来爸爸都很守时。	31	beforeS	adverb	29	2242	0
28	爸爸向来都很守时。	31	afterS	adverb	10	905	1
29	向来爸爸都很守时。	31	beforeS	adverb	13	1714	0
30	爸爸向来都很守时。	31	afterS	adverb	98	653	1
31	向来爸爸都很守时。	31	beforeS	adverb	82	2851	0
32	爸爸向来都很守时。	31	afterS	adverb	22	1556	1
33	向来爸爸都很守时。	31	beforeS	adverb	6	2549	0
34	爸爸向来都很守时。	31	afterS	adverb	22	1129	1
35	向来爸爸都很守时。	31	beforeS	adverb	5	2534	1
36	爸爸向来都很守时。	31	afterS	adverb	85	1416	1
37	向来爸爸都很守时。	31	beforeS	adverb	53	891	1
1	永远小李支持小王。	32	beforeS	adverb	93	1647	0
2	小李永远支持小王。	32	afterS	adverb	86	1312	1
3	永远小李支持小王。	32	beforeS	adverb	64	968	0
4	小李永远支持小王。	32	afterS	adverb	34	1296	1
5	永远小李支持小王。	32	beforeS	adverb	23	2090	0
6	小李永远支持小王。	32	afterS	adverb	2	1077	1
7	永远小李支持小王。	32	beforeS	adverb	17	1886	0
8	小李永远支持小王。	32	afterS	adverb	16	1304	1
9	永远小李支持小王。	32	beforeS	adverb	89	827	0
10	小李永远支持小王。	32	afterS	adverb	57	1439	1
11	永远小李支持小王。	32	beforeS	adverb	87	1430	0
12	小李永远支持小王。	32	afterS	adverb	4	1747	1
13	永远小李支持小王。	32	beforeS	adverb	45	2148	0
14	小李永远支持小王。	32	afterS	adverb	5	1203	1
15	永远小李支持小王。	32	beforeS	adverb	84	3267	0
16	小李永远支持小王。	32	afterS	adverb	25	944	1
17	永远小李支持小王。	32	beforeS	adverb	104	2157	0
18	小李永远支持小王。	32	afterS	adverb	48	677	1
19	永远小李支持小王。	32	beforeS	adverb	88	926	0
20	小李永远支持小王。	32	afterS	adverb	11	1307	1
21	永远小李支持小王。	32	beforeS	adverb	17	1516	0
22	小李永远支持小王。	32	afterS	adverb	51	716	1
23	永远小李支持小王。	32	beforeS	adverb	29	1391	0
24	小李永远支持小王。	32	afterS	adverb	75	2199	1
25	永远小李支持小王。	32	beforeS	adverb	70	3564	0
26	小李永远支持小王。	32	afterS	adverb	57	1066	1
27	永远小李支持小王。	32	beforeS	adverb	74	1599	0
28	小李永远支持小王。	32	afterS	adverb	89	983	1
29	永远小李支持小王。	32	beforeS	adverb	37	2816	0
30	小李永远支持小王。	32	afterS	adverb	43	730	1
31	永远小李支持小王。	32	beforeS	adverb	39	3484	0
32	小李永远支持小王。	32	afterS	adverb	47	1068	1
33	永远小李支持小王。	32	beforeS	adverb	12	1980	0
34	小李永远支持小王。	32	afterS	adverb	57	737	1
35	永远小李支持小王。	32	beforeS	adverb	36	1906	0
36	小李永远支持小王。	32	afterS	adverb	29	1636	1
37	永远小李支持小王。	32	beforeS	adverb	41	2083	0
1	小李在教室上课。	33	afterS	place	62	867	1
2	在教室小李上课。	33	beforeS	place	53	2576	1
3	小李在教室上课。	33	afterS	place	65	1002	1
4	在教室小李上课。	33	beforeS	place	99	1147	0
5	小李在教室上课。	33	afterS	place	73	1555	1
6	在教室小李上课。	33	beforeS	place	6	2936	0
7	小李在教室上课。	33	afterS	place	102	1185	1
8	在教室小李上课。	33	beforeS	place	35	3093	0
9	小李在教室上课。	33	afterS	place	51	694	1
10	在教室小李上课。	33	beforeS	place	20	1402	0
11	小李在教室上课。	33	afterS	place	58	953	1
12	在教室小李上课。	33	beforeS	place	85	1175	0
13	小李在教室上课。	33	afterS	place	8	1877	1
14	在教室小李上课。	33	beforeS	place	38	1678	0
15	小李在教室上课。	33	afterS	place	42	887	1
16	在教室小李上课。	33	beforeS	place	13	1085	0
17	小李在教室上课。	33	afterS	place	65	746	1
18	在教室小李上课。	33	beforeS	place	65	1628	0
19	小李在教室上课。	33	afterS	place	11	2075	1
20	在教室小李上课。	33	beforeS	place	37	1314	0
21	小李在教室上课。	33	afterS	place	78	577	1
22	在教室小李上课。	33	beforeS	place	18	1158	0
23	小李在教室上课。	33	afterS	place	23	794	1
24	在教室小李上课。	33	beforeS	place	63	848	0
25	小李在教室上课。	33	afterS	place	11	826	1
26	在教室小李上课。	33	beforeS	place	31	1941	0
27	小李在教室上课。	33	afterS	place	51	749	1
28	在教室小李上课。	33	beforeS	place	74	886	0
29	小李在教室上课。	33	afterS	place	56	924	1
30	在教室小李上课。	33	beforeS	place	31	1035	1
31	小李在教室上课。	33	afterS	place	24	844	1
32	在教室小李上课。	33	beforeS	place	46	1674	0
33	小李在教室上课。	33	afterS	place	58	1257	1
34	在教室小李上课。	33	beforeS	place	21	777	1
35	小李在教室上课。	33	afterS	place	29	1207	1
36	在教室小李上课。	33	beforeS	place	35	1089	1
37	小李在教室上课。	33	afterS	place	97	965	1
1	王老师在食堂吃饭。	34	afterS	place	33	966	1
2	在食堂王老师吃饭。	34	beforeS	place	28	2600	1
3	王老师在食堂吃饭。	34	afterS	place	20	1861	1
4	在食堂王老师吃饭。	34	beforeS	place	71	1995	0
5	王老师在食堂吃饭。	34	afterS	place	38	1672	1
6	在食堂王老师吃饭。	34	beforeS	place	41	853	0
7	王老师在食堂吃饭。	34	afterS	place	51	1684	1
8	在食堂王老师吃饭。	34	beforeS	place	4	2230	1
9	王老师在食堂吃饭。	34	afterS	place	76	654	1
10	在食堂王老师吃饭。	34	beforeS	place	94	1553	0
11	王老师在食堂吃饭。	34	afterS	place	47	1111	1
12	在食堂王老师吃饭。	34	beforeS	place	43	934	0
13	王老师在食堂吃饭。	34	afterS	place	104	1424	1
14	在食堂王老师吃饭。	34	beforeS	place	46	1366	0
15	王老师在食堂吃饭。	34	afterS	place	66	1567	1
16	在食堂王老师吃饭。	34	beforeS	place	98	867	0
17	王老师在食堂吃饭。	34	afterS	place	28	2285	1
18	在食堂王老师吃饭。	34	beforeS	place	59	2410	0
19	王老师在食堂吃饭。	34	afterS	place	98	995	1
20	在食堂王老师吃饭。	34	beforeS	place	55	2275	0
21	王老师在食堂吃饭。	34	afterS	place	79	578	1
22	在食堂王老师吃饭。	34	beforeS	place	42	1757	0
23	王老师在食堂吃饭。	34	afterS	place	78	780	1
24	在食堂王老师吃饭。	34	beforeS	place	13	1890	0
25	王老师在食堂吃饭。	34	afterS	place	14	667	1
26	在食堂王老师吃饭。	34	beforeS	place	27	2189	0
27	王老师在食堂吃饭。	34	afterS	place	54	1545	1
28	在食堂王老师吃饭。	34	beforeS	place	62	654	0
29	王老师在食堂吃饭。	34	afterS	place	3	1136	1
30	在食堂王老师吃饭。	34	beforeS	place	80	929	1
31	王老师在食堂吃饭。	34	afterS	place	68	762	1
32	在食堂王老师吃饭。	34	beforeS	place	79	775	1
33	王老师在食堂吃饭。	34	afterS	place	1	854	1
34	在食堂王老师吃饭。	34	beforeS	place	67	1222	0
35	王老师在食堂吃饭。	34	afterS	place	16	1352	1
36	在食堂王老师吃饭。	34	beforeS	place	69	1512	1
37	王老师在食堂吃饭。	34	afterS	place	22	871	1
1	小明在公园跑步。	35	afterS	place	18	1092	1
2	在公园小明跑步。	35	beforeS	place	36	2340	1
3	小明在公园跑步。	35	afterS	place	48	667	1
4	在公园小明跑步。	35	beforeS	place	1	2106	1
5	小明在公园跑步。	35	afterS	place	80	1116	1
6	在公园小明跑步。	35	beforeS	place	84	1709	0
7	小明在公园跑步。	35	afterS	place	13	1301	1
8	在公园小明跑步。	35	beforeS	place	26	2354	1
9	小明在公园跑步。	35	afterS	place	41	686	1
10	在公园小明跑步。	35	beforeS	place	40	1452	0
11	小明在公园跑步。	35	afterS	place	80	1007	1
12	在公园小明跑步。	35	beforeS	place	14	2850	0
13	小明在公园跑步。	35	afterS	place	72	3921	1
14	在公园小明跑步。	35	beforeS	place	76	1204	0
15	小明在公园跑步。	35	afterS	place	24	2268	1
16	在公园小明跑步。	35	beforeS	place	40	855	0
17	小明在公园跑步。	35	afterS	place	100	523	1
18	在公园小明跑步。	35	beforeS	place	54	2898	0
19	小明在公园跑步。	35	afterS	place	86	714	1
20	在公园小明跑步。	35	beforeS	place	5	1804	0
21	小明在公园跑步。	35	afterS	place	11	642	1
22	在公园小明跑步。	35	beforeS	place	45	1391	0
23	小明在公园跑步。	35	afterS	place	33	783	1
24	在公园小明跑步。	35	beforeS	place	17	935	0
25	小明在公园跑步。	35	afterS	place	16	657	1
26	在公园小明跑步。	35	beforeS	place	59	1326	0
27	小明在公园跑步。	35	afterS	place	73	759	1
28	在公园小明跑步。	35	beforeS	place	73	1676	0
29	小明在公园跑步。	35	afterS	place	78	1152	1
30	在公园小明跑步。	35	beforeS	place	47	906	1
31	小明在公园跑步。	35	afterS	place	4	614	1
32	在公园小明跑步。	35	beforeS	place	4	1772	0
33	小明在公园跑步。	35	afterS	place	85	690	1
34	在公园小明跑步。	35	beforeS	place	35	1653	0
35	小明在公园跑步。	35	afterS	place	51	1771	1
36	在公园小明跑步。	35	beforeS	place	49	1186	1
37	小明在公园跑步。	35	afterS	place	103	799	1
1	张华在图书馆学数学。	36	afterS	place	36	1183	1
2	在图书馆张华学数学。	36	beforeS	place	63	1286	1
3	张华在图书馆学数学。	36	afterS	place	17	1673	1
4	在图书馆张华学数学。	36	beforeS	place	36	3852	0
5	张华在图书馆学数学。	36	afterS	place	83	2048	1
6	在图书馆张华学数学。	36	beforeS	place	52	786	0
7	张华在图书馆学数学。	36	afterS	place	49	1963	1
8	在图书馆张华学数学。	36	beforeS	place	93	2141	0
9	张华在图书馆学数学。	36	afterS	place	34	792	1
10	在图书馆张华学数学。	36	beforeS	place	73	2309	0
11	张华在图书馆学数学。	36	afterS	place	99	1306	1
12	在图书馆张华学数学。	36	beforeS	place	70	3323	0
13	张华在图书馆学数学。	36	afterS	place	68	2286	1
14	在图书馆张华学数学。	36	beforeS	place	45	2683	0
15	张华在图书馆学数学。	36	afterS	place	13	2375	1
16	在图书馆张华学数学。	36	beforeS	place	23	919	0
17	张华在图书馆学数学。	36	afterS	place	6	2238	1
18	在图书馆张华学数学。	36	beforeS	place	83	3713	0
19	张华在图书馆学数学。	36	afterS	place	18	1266	1
20	在图书馆张华学数学。	36	beforeS	place	62	3374	0
21	张华在图书馆学数学。	36	afterS	place	83	1441	1
22	在图书馆张华学数学。	36	beforeS	place	48	1297	0
23	张华在图书馆学数学。	36	afterS	place	99	579	1
24	在图书馆张华学数学。	36	beforeS	place	58	969	0
25	张华在图书馆学数学。	36	afterS	place	43	1324	1
26	在图书馆张华学数学。	36	beforeS	place	96	1305	0
27	张华在图书馆学数学。	36	afterS	place	8	2286	1
28	在图书馆张华学数学。	36	beforeS	place	87	1081	0
29	张华在图书馆学数学。	36	afterS	place	57	2093	1
30	在图书馆张华学数学。	36	beforeS	place	91	1593	1
31	张华在图书馆学数学。	36	afterS	place	14	3837	1
32	在图书馆张华学数学。	36	beforeS	place	96	1977	0
33	张华在图书馆学数学。	36	afterS	place	95	978	1
34	在图书馆张华学数学。	36	beforeS	place	104	1264	0
35	张华在图书馆学数学。	36	afterS	place	12	3856	1
36	在图书馆张华学数学。	36	beforeS	place	92	1375	1
37	张华在图书馆学数学。	36	afterS	place	28	1194	1
1	李经理在办公室写工作报告。	37	afterS	place	32	2439	1
2	在办公室李经理写工作报告。	37	beforeS	place	58	1244	1
3	李经理在办公室写工作报告。	37	afterS	place	104	857	1
4	在办公室李经理写工作报告。	37	beforeS	place	64	1363	0
5	李经理在办公室写工作报告。	37	afterS	place	68	2243	1
6	在办公室李经理写工作报告。	37	beforeS	place	60	794	0
7	李经理在办公室写工作报告。	37	afterS	place	43	1989	1
8	在办公室李经理写工作报告。	37	beforeS	place	33	4306	1
9	李经理在办公室写工作报告。	37	afterS	place	63	1679	1
10	在办公室李经理写工作报告。	37	beforeS	place	95	1072	0
11	李经理在办公室写工作报告。	37	afterS	place	48	1055	1
12	在办公室李经理写工作报告。	37	beforeS	place	28	2765	0
13	李经理在办公室写工作报告。	37	afterS	place	23	3025	1
14	在办公室李经理写工作报告。	37	beforeS	place	66	2623	1
15	李经理在办公室写工作报告。	37	afterS	place	83	1763	1
16	在办公室李经理写工作报告。	37	beforeS	place	58	1314	0
17	李经理在办公室写工作报告。	37	afterS	place	13	3956	1
18	在办公室李经理写工作报告。	37	beforeS	place	1	3926	0
19	李经理在办公室写工作报告。	37	afterS	place	6	2898	1
20	在办公室李经理写工作报告。	37	beforeS	place	52	1852	0
21	李经理在办公室写工作报告。	37	afterS	place	37	1079	1
22	在办公室李经理写工作报告。	37	beforeS	place	47	2793	0
23	李经理在办公室写工作报告。	37	afterS	place	50	962	1
24	在办公室李经理写工作报告。	37	beforeS	place	19	1496	0
25	李经理在办公室写工作报告。	37	afterS	place	93	1744	1
26	在办公室李经理写工作报告。	37	beforeS	place	25	3396	0
27	李经理在办公室写工作报告。	37	afterS	place	48	1073	1
28	在办公室李经理写工作报告。	37	beforeS	place	5	4324	0
29	李经理在办公室写工作报告。	37	afterS	place	26	3795	1
30	在办公室李经理写工作报告。	37	beforeS	place	104	1595	1
31	李经理在办公室写工作报告。	37	afterS	place	42	1502	1
32	在办公室李经理写工作报告。	37	beforeS	place	14	1704	0
33	李经理在办公室写工作报告。	37	afterS	place	46	941	1
34	在办公室李经理写工作报告。	37	beforeS	place	94	1361	0
35	李经理在办公室写工作报告。	37	afterS	place	87	3083	1
36	在办公室李经理写工作报告。	37	beforeS	place	58	3011	1
37	李经理在办公室写工作报告。	37	afterS	place	81	1351	1
1	在咖啡馆李丽喝咖啡。	38	beforeS	place	49	1449	0
2	李丽在咖啡馆喝咖啡。	38	afterS	place	91	1748	1
3	在咖啡馆李丽喝咖啡。	38	beforeS	place	18	3298	1
4	李丽在咖啡馆喝咖啡。	38	afterS	place	101	713	1
5	在咖啡馆李丽喝咖啡。	38	beforeS	place	100	2832	0
6	李丽在咖啡馆喝咖啡。	38	afterS	place	21	993	1
7	在咖啡馆李丽喝咖啡。	38	beforeS	place	27	2072	0
8	李丽在咖啡馆喝咖啡。	38	afterS	place	23	1036	1
9	在咖啡馆李丽喝咖啡。	38	beforeS	place	31	1030	1
10	李丽在咖啡馆喝咖啡。	38	afterS	place	46	1014	1
11	在咖啡馆李丽喝咖啡。	38	beforeS	place	97	1608	0
12	李丽在咖啡馆喝咖啡。	38	afterS	place	6	1613	1
13	在咖啡馆李丽喝咖啡。	38	beforeS	place	81	5002	0
14	李丽在咖啡馆喝咖啡。	38	afterS	place	88	985	1
15	在咖啡馆李丽喝咖啡。	38	beforeS	place	57	1965	1
16	李丽在咖啡馆喝咖啡。	38	afterS	place	93	852	1
17	在咖啡馆李丽喝咖啡。	38	beforeS	place	30	1493	1
18	李丽在咖啡馆喝咖啡。	38	afterS	place	101	804	1
19	在咖啡馆李丽喝咖啡。	38	beforeS	place	35	1441	0
20	李丽在咖啡馆喝咖啡。	38	afterS	place	74	1271	1
21	在咖啡馆李丽喝咖啡。	38	beforeS	place	25	1838	1
22	李丽在咖啡馆喝咖啡。	38	afterS	place	43	885	1
23	在咖啡馆李丽喝咖啡。	38	beforeS	place	69	749	0
24	李丽在咖啡馆喝咖啡。	38	afterS	place	45	2532	1
25	在咖啡馆李丽喝咖啡。	38	beforeS	place	100	1044	1
26	李丽在咖啡馆喝咖啡。	38	afterS	place	60	930	1
27	在咖啡馆李丽喝咖啡。	38	beforeS	place	76	2383	0
28	李丽在咖啡馆喝咖啡。	38	afterS	place	9	1661	1
29	在咖啡馆李丽喝咖啡。	38	beforeS	place	100	1956	0
30	李丽在咖啡馆喝咖啡。	38	afterS	place	64	535	1
31	在咖啡馆李丽喝咖啡。	38	beforeS	place	63	3055	0
32	李丽在咖啡馆喝咖啡。	38	afterS	place	93	2321	1
33	在咖啡馆李丽喝咖啡。	38	beforeS	place	43	2571	0
34	李丽在咖啡馆喝咖啡。	38	afterS	place	17	757	1
35	在咖啡馆李丽喝咖啡。	38	beforeS	place	27	3342	0
36	李丽在咖啡馆喝咖啡。	38	afterS	place	12	1582	1
37	在咖啡馆李丽喝咖啡。	38	beforeS	place	62	1143	1
1	在超市王强买水果。	39	beforeS	place	23	1954	0
2	王强在超市买水果。	39	afterS	place	18	899	1
3	在超市王强买水果。	39	beforeS	place	68	840	0
4	王强在超市买水果。	39	afterS	place	9	883	1
5	在超市王强买水果。	39	beforeS	place	36	6716	0
6	王强在超市买水果。	39	afterS	place	61	693	1
7	在超市王强买水果。	39	beforeS	place	3	4216	0
8	王强在超市买水果。	39	afterS	place	91	677	1
9	在超市王强买水果。	39	beforeS	place	86	671	0
10	王强在超市买水果。	39	afterS	place	82	760	1
11	在超市王强买水果。	39	beforeS	place	95	909	0
12	王强在超市买水果。	39	afterS	place	1	1846	1
13	在超市王强买水果。	39	beforeS	place	62	4633	0
14	王强在超市买水果。	39	afterS	place	34	1071	1
15	在超市王强买水果。	39	beforeS	place	73	3918	0
16	王强在超市买水果。	39	afterS	place	26	873	1
17	在超市王强买水果。	39	beforeS	place	40	1034	1
18	王强在超市买水果。	39	afterS	place	12	2530	1
19	在超市王强买水果。	39	beforeS	place	21	2468	0
20	王强在超市买水果。	39	afterS	place	34	903	1
21	在超市王强买水果。	39	beforeS	place	60	872	1
22	王强在超市买水果。	39	afterS	place	39	791	1
23	在超市王强买水果。	39	beforeS	place	55	810	0
24	王强在超市买水果。	39	afterS	place	50	1023	1
25	在超市王强买水果。	39	beforeS	place	51	3433	0
26	王强在超市买水果。	39	afterS	place	73	3076	1
27	在超市王强买水果。	39	beforeS	place	86	944	0
28	王强在超市买水果。	39	afterS	place	66	968	1
29	在超市王强买水果。	39	beforeS	place	87	2706	0
30	王强在超市买水果。	39	afterS	place	77	618	1
31	在超市王强买水果。	39	beforeS	place	66	1688	0
32	王强在超市买水果。	39	afterS	place	49	914	1
33	在超市王强买水果。	39	beforeS	place	51	2652	0
34	王强在超市买水果。	39	afterS	place	79	794	1
35	在超市王强买水果。	39	beforeS	place	70	1846	0
36	王强在超市买水果。	39	afterS	place	67	1397	1
37	在超市王强买水果。	39	beforeS	place	75	2532	0
1	在电影院陈浩看电影。	40	beforeS	place	2	1128	0
2	陈浩在电影院看电影。	40	afterS	place	1	1944	1
3	在电影院陈浩看电影。	40	beforeS	place	44	1533	1
4	陈浩在电影院看电影。	40	afterS	place	70	965	1
5	在电影院陈浩看电影。	40	beforeS	place	99	2280	0
6	陈浩在电影院看电影。	40	afterS	place	89	1914	1
7	在电影院陈浩看电影。	40	beforeS	place	12	1369	0
8	陈浩在电影院看电影。	40	afterS	place	45	1414	1
9	在电影院陈浩看电影。	40	beforeS	place	13	1526	1
10	陈浩在电影院看电影。	40	afterS	place	13	1454	1
11	在电影院陈浩看电影。	40	beforeS	place	55	1922	0
12	陈浩在电影院看电影。	40	afterS	place	62	1675	1
13	在电影院陈浩看电影。	40	beforeS	place	34	6649	1
14	陈浩在电影院看电影。	40	afterS	place	68	762	1
15	在电影院陈浩看电影。	40	beforeS	place	11	3016	1
16	陈浩在电影院看电影。	40	afterS	place	85	1576	1
17	在电影院陈浩看电影。	40	beforeS	place	68	610	1
18	陈浩在电影院看电影。	40	afterS	place	75	1418	1
19	在电影院陈浩看电影。	40	beforeS	place	70	1172	0
20	陈浩在电影院看电影。	40	afterS	place	32	997	1
21	在电影院陈浩看电影。	40	beforeS	place	13	1451	1
22	陈浩在电影院看电影。	40	afterS	place	17	789	1
23	在电影院陈浩看电影。	40	beforeS	place	71	885	0
24	陈浩在电影院看电影。	40	afterS	place	101	710	1
25	在电影院陈浩看电影。	40	beforeS	place	85	999	1
26	陈浩在电影院看电影。	40	afterS	place	45	1219	1
27	在电影院陈浩看电影。	40	beforeS	place	11	1218	0
28	陈浩在电影院看电影。	40	afterS	place	92	3823	1
29	在电影院陈浩看电影。	40	beforeS	place	12	2777	0
30	陈浩在电影院看电影。	40	afterS	place	89	486	1
31	在电影院陈浩看电影。	40	beforeS	place	10	2868	1
32	陈浩在电影院看电影。	40	afterS	place	80	1075	1
33	在电影院陈浩看电影。	40	beforeS	place	66	1555	0
34	陈浩在电影院看电影。	40	afterS	place	46	722	1
35	在电影院陈浩看电影。	40	beforeS	place	31	2581	0
36	陈浩在电影院看电影。	40	afterS	place	9	1918	1
37	在电影院陈浩看电影。	40	beforeS	place	72	3806	0
1	在操场赵雪跑步。	41	beforeS	place	28	1950	0
2	赵雪在操场跑步。	41	afterS	place	25	1171	1
3	在操场赵雪跑步。	41	beforeS	place	35	1143	0
4	赵雪在操场跑步。	41	afterS	place	104	686	1
5	在操场赵雪跑步。	41	beforeS	place	34	5551	0
6	赵雪在操场跑步。	41	afterS	place	14	660	1
7	在操场赵雪跑步。	41	beforeS	place	45	1765	0
8	赵雪在操场跑步。	41	afterS	place	1	1022	1
9	在操场赵雪跑步。	41	beforeS	place	68	669	0
10	赵雪在操场跑步。	41	afterS	place	91	953	1
11	在操场赵雪跑步。	41	beforeS	place	52	875	0
12	赵雪在操场跑步。	41	afterS	place	82	1909	1
13	在操场赵雪跑步。	41	beforeS	place	39	4429	0
14	赵雪在操场跑步。	41	afterS	place	43	1383	1
15	在操场赵雪跑步。	41	beforeS	place	16	1951	1
16	赵雪在操场跑步。	41	afterS	place	22	797	1
17	在操场赵雪跑步。	41	beforeS	place	36	2374	1
18	赵雪在操场跑步。	41	afterS	place	98	907	1
19	在操场赵雪跑步。	41	beforeS	place	30	1749	0
20	赵雪在操场跑步。	41	afterS	place	59	1350	1
21	在操场赵雪跑步。	41	beforeS	place	23	1263	0
22	赵雪在操场跑步。	41	afterS	place	86	1309	1
23	在操场赵雪跑步。	41	beforeS	place	79	771	0
24	赵雪在操场跑步。	41	afterS	place	9	1043	1
25	在操场赵雪跑步。	41	beforeS	place	58	4695	0
26	赵雪在操场跑步。	41	afterS	place	54	893	1
27	在操场赵雪跑步。	41	beforeS	place	24	2502	0
28	赵雪在操场跑步。	41	afterS	place	84	2989	0
29	在操场赵雪跑步。	41	beforeS	place	61	2451	0
30	赵雪在操场跑步。	41	afterS	place	17	1520	1
31	在操场赵雪跑步。	41	beforeS	place	7	908	0
32	赵雪在操场跑步。	41	afterS	place	36	1202	1
33	在操场赵雪跑步。	41	beforeS	place	20	4178	0
34	赵雪在操场跑步。	41	afterS	place	16	626	1
35	在操场赵雪跑步。	41	beforeS	place	19	2925	0
36	赵雪在操场跑步。	41	afterS	place	10	3246	1
37	在操场赵雪跑步。	41	beforeS	place	69	2460	0
1	在健身房王磊锻炼身体。	42	beforeS	place	60	1171	0
2	王磊在健身房锻炼身体。	42	afterS	place	46	1271	1
3	在健身房王磊锻炼身体。	42	beforeS	place	56	1134	0
4	王磊在健身房锻炼身体。	42	afterS	place	89	1019	1
5	在健身房王磊锻炼身体。	42	beforeS	place	7	2647	1
6	王磊在健身房锻炼身体。	42	afterS	place	12	1003	1
7	在健身房王磊锻炼身体。	42	beforeS	place	32	2886	0
8	王磊在健身房锻炼身体。	42	afterS	place	75	1105	1
9	在健身房王磊锻炼身体。	42	beforeS	place	52	887	0
10	王磊在健身房锻炼身体。	42	afterS	place	24	1122	1
11	在健身房王磊锻炼身体。	42	beforeS	place	27	1629	1
12	王磊在健身房锻炼身体。	42	afterS	place	77	2968	1
13	在健身房王磊锻炼身体。	42	beforeS	place	7	7656	1
14	王磊在健身房锻炼身体。	42	afterS	place	21	1571	1
15	在健身房王磊锻炼身体。	42	beforeS	place	28	5106	1
16	王磊在健身房锻炼身体。	42	afterS	place	52	817	1
17	在健身房王磊锻炼身体。	42	beforeS	place	31	1006	1
18	王磊在健身房锻炼身体。	42	afterS	place	74	949	1
19	在健身房王磊锻炼身体。	42	beforeS	place	17	5801	0
20	王磊在健身房锻炼身体。	42	afterS	place	19	1672	1
21	在健身房王磊锻炼身体。	42	beforeS	place	63	1478	1
22	王磊在健身房锻炼身体。	42	afterS	place	78	731	1
23	在健身房王磊锻炼身体。	42	beforeS	place	88	1277	0
24	王磊在健身房锻炼身体。	42	afterS	place	14	2178	1
25	在健身房王磊锻炼身体。	42	beforeS	place	95	960	1
26	王磊在健身房锻炼身体。	42	afterS	place	93	1056	1
27	在健身房王磊锻炼身体。	42	beforeS	place	60	2293	0
28	王磊在健身房锻炼身体。	42	afterS	place	6	1207	1
29	在健身房王磊锻炼身体。	42	beforeS	place	58	2282	0
30	王磊在健身房锻炼身体。	42	afterS	place	97	868	1
31	在健身房王磊锻炼身体。	42	beforeS	place	84	1184	0
32	王磊在健身房锻炼身体。	42	afterS	place	43	1311	1
33	在健身房王磊锻炼身体。	42	beforeS	place	86	1607	0
34	王磊在健身房锻炼身体。	42	afterS	place	80	758	1
35	在健身房王磊锻炼身体。	42	beforeS	place	11	2222	0
36	王磊在健身房锻炼身体。	42	afterS	place	17	1383	1
37	在健身房王磊锻炼身体。	42	beforeS	place	80	1962	1
1	李华在实验室做实验。	43	afterS	place	22	1974	1
2	在实验室李华做实验。	43	beforeS	place	31	1315	1
3	李华在实验室做实验。	43	afterS	place	11	1101	1
4	在实验室李华做实验。	43	beforeS	place	60	1239	0
5	李华在实验室做实验。	43	afterS	place	48	1625	1
6	在实验室李华做实验。	43	beforeS	place	26	1084	0
7	李华在实验室做实验。	43	afterS	place	14	1827	1
8	在实验室李华做实验。	43	beforeS	place	46	3217	0
9	李华在实验室做实验。	43	afterS	place	62	946	1
10	在实验室李华做实验。	43	beforeS	place	104	1278	0
11	李华在实验室做实验。	43	afterS	place	6	1526	1
12	在实验室李华做实验。	43	beforeS	place	23	3695	0
13	李华在实验室做实验。	43	afterS	place	13	1853	1
14	在实验室李华做实验。	43	beforeS	place	71	1717	0
15	李华在实验室做实验。	43	afterS	place	88	1569	1
16	在实验室李华做实验。	43	beforeS	place	83	1344	0
17	李华在实验室做实验。	43	afterS	place	86	1421	1
18	在实验室李华做实验。	43	beforeS	place	53	1958	0
19	李华在实验室做实验。	43	afterS	place	93	1384	1
20	在实验室李华做实验。	43	beforeS	place	28	1589	0
21	李华在实验室做实验。	43	afterS	place	7	833	1
22	在实验室李华做实验。	43	beforeS	place	34	1148	1
23	李华在实验室做实验。	43	afterS	place	100	709	1
24	在实验室李华做实验。	43	beforeS	place	99	1303	0
25	李华在实验室做实验。	43	afterS	place	38	1040	1
26	在实验室李华做实验。	43	beforeS	place	43	1645	0
27	李华在实验室做实验。	43	afterS	place	90	1055	1
28	在实验室李华做实验。	43	beforeS	place	27	2367	0
29	李华在实验室做实验。	43	afterS	place	44	1653	1
30	在实验室李华做实验。	43	beforeS	place	51	1290	1
31	李华在实验室做实验。	43	afterS	place	48	2430	1
32	在实验室李华做实验。	43	beforeS	place	40	2149	0
33	李华在实验室做实验。	43	afterS	place	28	1302	1
34	在实验室李华做实验。	43	beforeS	place	96	1331	0
35	李华在实验室做实验。	43	afterS	place	97	1979	1
36	在实验室李华做实验。	43	beforeS	place	97	922	1
37	李华在实验室做实验。	43	afterS	place	7	1112	1
1	张敏在医院看医生。	44	afterS	place	97	1166	1
2	在医院张敏看医生。	44	beforeS	place	89	1477	1
3	张敏在医院看医生。	44	afterS	place	92	839	1
4	在医院张敏看医生。	44	beforeS	place	29	6541	0
5	张敏在医院看医生。	44	afterS	place	63	2217	1
6	在医院张敏看医生。	44	beforeS	place	20	890	0
7	张敏在医院看医生。	44	afterS	place	94	2568	1
8	在医院张敏看医生。	44	beforeS	place	85	1084	0
9	张敏在医院看医生。	44	afterS	place	43	729	1
10	在医院张敏看医生。	44	beforeS	place	38	1762	0
11	张敏在医院看医生。	44	afterS	place	16	1199	1
12	在医院张敏看医生。	44	beforeS	place	15	989	0
13	张敏在医院看医生。	44	afterS	place	69	1101	1
14	在医院张敏看医生。	44	beforeS	place	87	866	0
15	张敏在医院看医生。	44	afterS	place	59	1455	1
16	在医院张敏看医生。	44	beforeS	place	1	1797	0
17	张敏在医院看医生。	44	afterS	place	85	938	1
18	在医院张敏看医生。	44	beforeS	place	86	4593	0
19	张敏在医院看医生。	44	afterS	place	102	1095	1
20	在医院张敏看医生。	44	beforeS	place	45	1460	0
21	张敏在医院看医生。	44	afterS	place	104	1520	1
22	在医院张敏看医生。	44	beforeS	place	26	1698	1
23	张敏在医院看医生。	44	afterS	place	97	6544	1
24	在医院张敏看医生。	44	beforeS	place	23	1947	0
25	张敏在医院看医生。	44	afterS	place	18	1610	1
26	在医院张敏看医生。	44	beforeS	place	20	4270	0
27	张敏在医院看医生。	44	afterS	place	40	1741	1
28	在医院张敏看医生。	44	beforeS	place	101	757	0
29	张敏在医院看医生。	44	afterS	place	55	3352	1
30	在医院张敏看医生。	44	beforeS	place	86	1152	1
31	张敏在医院看医生。	44	afterS	place	8	2807	1
32	在医院张敏看医生。	44	beforeS	place	72	2963	0
33	张敏在医院看医生。	44	afterS	place	34	1852	1
34	在医院张敏看医生。	44	beforeS	place	86	842	0
35	张敏在医院看医生。	44	afterS	place	82	2960	1
36	在医院张敏看医生。	44	beforeS	place	8	3265	1
37	张敏在医院看医生。	44	afterS	place	98	1277	1
1	刘杰在商场买衣服。	45	afterS	place	55	1104	1
2	在商场刘杰买衣服。	45	beforeS	place	16	2570	1
3	刘杰在商场买衣服。	45	afterS	place	33	853	1
4	在商场刘杰买衣服。	45	beforeS	place	98	1058	0
5	刘杰在商场买衣服。	45	afterS	place	76	2495	1
6	在商场刘杰买衣服。	45	beforeS	place	38	773	0
7	刘杰在商场买衣服。	45	afterS	place	65	1822	1
8	在商场刘杰买衣服。	45	beforeS	place	72	1483	0
9	刘杰在商场买衣服。	45	afterS	place	5	832	1
10	在商场刘杰买衣服。	45	beforeS	place	47	2684	0
11	刘杰在商场买衣服。	45	afterS	place	56	821	1
12	在商场刘杰买衣服。	45	beforeS	place	72	2488	0
13	刘杰在商场买衣服。	45	afterS	place	15	1553	1
14	在商场刘杰买衣服。	45	beforeS	place	84	1179	0
15	刘杰在商场买衣服。	45	afterS	place	97	3194	1
16	在商场刘杰买衣服。	45	beforeS	place	33	893	0
17	刘杰在商场买衣服。	45	afterS	place	32	821	1
18	在商场刘杰买衣服。	45	beforeS	place	11	1327	0
19	刘杰在商场买衣服。	45	afterS	place	27	2138	1
20	在商场刘杰买衣服。	45	beforeS	place	67	965	0
21	刘杰在商场买衣服。	45	afterS	place	22	681	1
22	在商场刘杰买衣服。	45	beforeS	place	65	1337	0
23	刘杰在商场买衣服。	45	afterS	place	27	621	1
24	在商场刘杰买衣服。	45	beforeS	place	6	2062	0
25	刘杰在商场买衣服。	45	afterS	place	8	775	1
26	在商场刘杰买衣服。	45	beforeS	place	2	3557	1
27	刘杰在商场买衣服。	45	afterS	place	5	1217	1
28	在商场刘杰买衣服。	45	beforeS	place	78	977	0
29	刘杰在商场买衣服。	45	afterS	place	92	2669	1
30	在商场刘杰买衣服。	45	beforeS	place	1	1569	1
31	刘杰在商场买衣服。	45	afterS	place	79	3126	1
32	在商场刘杰买衣服。	45	beforeS	place	73	3687	0
33	刘杰在商场买衣服。	45	afterS	place	3	949	1
34	在商场刘杰买衣服。	45	beforeS	place	84	1654	0
35	刘杰在商场买衣服。	45	afterS	place	33	2287	1
36	在商场刘杰买衣服。	45	beforeS	place	21	1259	1
37	刘杰在商场买衣服。	45	afterS	place	90	788	1
1	王丽在书房写日记。	46	afterS	place	83	1178	1
2	在书房王丽写日记。	46	beforeS	place	12	4398	1
3	王丽在书房写日记。	46	afterS	place	69	643	1
4	在书房王丽写日记。	46	beforeS	place	94	1263	0
5	王丽在书房写日记。	46	afterS	place	26	1001	1
6	在书房王丽写日记。	46	beforeS	place	65	864	0
7	王丽在书房写日记。	46	afterS	place	18	2987	1
8	在书房王丽写日记。	46	beforeS	place	60	1761	0
9	王丽在书房写日记。	46	afterS	place	82	606	1
10	在书房王丽写日记。	46	beforeS	place	39	1307	0
11	王丽在书房写日记。	46	afterS	place	69	898	1
12	在书房王丽写日记。	46	beforeS	place	13	2845	0
13	王丽在书房写日记。	46	afterS	place	37	1756	1
14	在书房王丽写日记。	46	beforeS	place	78	1763	0
15	王丽在书房写日记。	46	afterS	place	25	2317	1
16	在书房王丽写日记。	46	beforeS	place	18	1028	0
17	王丽在书房写日记。	46	afterS	place	38	972	1
18	在书房王丽写日记。	46	beforeS	place	69	2179	0
19	王丽在书房写日记。	46	afterS	place	53	1027	1
20	在书房王丽写日记。	46	beforeS	place	93	1741	0
21	王丽在书房写日记。	46	afterS	place	64	1131	1
22	在书房王丽写日记。	46	beforeS	place	83	1104	0
23	王丽在书房写日记。	46	afterS	place	63	1547	1
24	在书房王丽写日记。	46	beforeS	place	47	1134	0
25	王丽在书房写日记。	46	afterS	place	45	1528	1
26	在书房王丽写日记。	46	beforeS	place	98	1770	0
27	王丽在书房写日记。	46	afterS	place	78	747	1
28	在书房王丽写日记。	46	beforeS	place	49	1368	0
29	王丽在书房写日记。	46	afterS	place	97	3369	1
30	在书房王丽写日记。	46	beforeS	place	18	1032	1
31	王丽在书房写日记。	46	afterS	place	69	1789	1
32	在书房王丽写日记。	46	beforeS	place	26	2018	0
33	王丽在书房写日记。	46	afterS	place	23	1238	1
34	在书房王丽写日记。	46	beforeS	place	65	1262	0
35	王丽在书房写日记。	46	afterS	place	17	1635	1
36	在书房王丽写日记。	46	beforeS	place	26	1393	1
37	王丽在书房写日记。	46	afterS	place	61	893	1
1	陈刚在餐厅吃午餐。	47	afterS	place	39	1154	1
2	在餐厅陈刚吃午餐。	47	beforeS	place	68	1186	1
3	陈刚在餐厅吃午餐。	47	afterS	place	80	932	1
4	在餐厅陈刚吃午餐。	47	beforeS	place	51	2049	0
5	陈刚在餐厅吃午餐。	47	afterS	place	71	2157	1
6	在餐厅陈刚吃午餐。	47	beforeS	place	10	1245	0
7	陈刚在餐厅吃午餐。	47	afterS	place	76	1352	1
8	在餐厅陈刚吃午餐。	47	beforeS	place	101	1376	0
9	陈刚在餐厅吃午餐。	47	afterS	place	56	1266	1
10	在餐厅陈刚吃午餐。	47	beforeS	place	42	2460	0
11	陈刚在餐厅吃午餐。	47	afterS	place	42	1117	1
12	在餐厅陈刚吃午餐。	47	beforeS	place	39	2482	0
13	陈刚在餐厅吃午餐。	47	afterS	place	75	1271	1
14	在餐厅陈刚吃午餐。	47	beforeS	place	2	2828	0
15	陈刚在餐厅吃午餐。	47	afterS	place	53	2931	1
16	在餐厅陈刚吃午餐。	47	beforeS	place	50	1435	0
17	陈刚在餐厅吃午餐。	47	afterS	place	77	865	1
18	在餐厅陈刚吃午餐。	47	beforeS	place	55	3721	0
19	陈刚在餐厅吃午餐。	47	afterS	place	65	2031	1
20	在餐厅陈刚吃午餐。	47	beforeS	place	2	2418	0
21	陈刚在餐厅吃午餐。	47	afterS	place	1	1327	1
22	在餐厅陈刚吃午餐。	47	beforeS	place	32	1583	1
23	陈刚在餐厅吃午餐。	47	afterS	place	93	591	1
24	在餐厅陈刚吃午餐。	47	beforeS	place	16	1300	0
25	陈刚在餐厅吃午餐。	47	afterS	place	104	2161	1
26	在餐厅陈刚吃午餐。	47	beforeS	place	16	1615	0
27	陈刚在餐厅吃午餐。	47	afterS	place	104	1913	1
28	在餐厅陈刚吃午餐。	47	beforeS	place	3	1805	0
29	陈刚在餐厅吃午餐。	47	afterS	place	88	2797	1
30	在餐厅陈刚吃午餐。	47	beforeS	place	11	1240	1
31	陈刚在餐厅吃午餐。	47	afterS	place	32	1732	1
32	在餐厅陈刚吃午餐。	47	beforeS	place	3	2454	0
33	陈刚在餐厅吃午餐。	47	afterS	place	72	932	1
34	在餐厅陈刚吃午餐。	47	beforeS	place	47	2917	0
35	陈刚在餐厅吃午餐。	47	afterS	place	71	1267	1
36	在餐厅陈刚吃午餐。	47	beforeS	place	43	2207	1
37	陈刚在餐厅吃午餐。	47	afterS	place	94	1294	1
1	在游泳馆赵强游泳。	48	beforeS	place	56	1006	0
2	赵强在游泳馆游泳。	48	afterS	place	83	969	1
3	在游泳馆赵强游泳。	48	beforeS	place	30	2232	0
4	赵强在游泳馆游泳。	48	afterS	place	37	1120	1
5	在游泳馆赵强游泳。	48	beforeS	place	35	6749	0
6	赵强在游泳馆游泳。	48	afterS	place	29	737	1
7	在游泳馆赵强游泳。	48	beforeS	place	104	3102	0
8	赵强在游泳馆游泳。	48	afterS	place	103	1181	1
9	在游泳馆赵强游泳。	48	beforeS	place	19	1075	0
10	赵强在游泳馆游泳。	48	afterS	place	12	2039	1
11	在游泳馆赵强游泳。	48	beforeS	place	41	3199	0
12	赵强在游泳馆游泳。	48	afterS	place	76	3158	1
13	在游泳馆赵强游泳。	48	beforeS	place	102	4090	0
14	赵强在游泳馆游泳。	48	afterS	place	36	1219	1
15	在游泳馆赵强游泳。	48	beforeS	place	91	5236	1
16	赵强在游泳馆游泳。	48	afterS	place	19	1130	1
17	在游泳馆赵强游泳。	48	beforeS	place	59	1753	1
18	赵强在游泳馆游泳。	48	afterS	place	97	1014	1
19	在游泳馆赵强游泳。	48	beforeS	place	32	1597	0
20	赵强在游泳馆游泳。	48	afterS	place	72	2203	1
21	在游泳馆赵强游泳。	48	beforeS	place	84	1826	1
22	赵强在游泳馆游泳。	48	afterS	place	19	1055	1
23	在游泳馆赵强游泳。	48	beforeS	place	14	1333	0
24	赵强在游泳馆游泳。	48	afterS	place	53	1861	1
25	在游泳馆赵强游泳。	48	beforeS	place	23	2264	1
26	赵强在游泳馆游泳。	48	afterS	place	94	1399	1
27	在游泳馆赵强游泳。	48	beforeS	place	20	1144	0
28	赵强在游泳馆游泳。	48	afterS	place	46	923	1
29	在游泳馆赵强游泳。	48	beforeS	place	32	1795	0
30	赵强在游泳馆游泳。	48	afterS	place	94	572	1
31	在游泳馆赵强游泳。	48	beforeS	place	98	1410	0
32	赵强在游泳馆游泳。	48	afterS	place	7	1523	1
33	在游泳馆赵强游泳。	48	beforeS	place	16	1864	0
34	赵强在游泳馆游泳。	48	afterS	place	5	941	1
35	在游泳馆赵强游泳。	48	beforeS	place	85	1522	0
36	赵强在游泳馆游泳。	48	afterS	place	71	1975	1
37	在游泳馆赵强游泳。	48	beforeS	place	1	1432	0
1	在美术馆杨婷参观展览。	49	beforeS	place	26	2560	0
2	杨婷在美术馆参观展览。	49	afterS	place	96	1029	1
3	在美术馆杨婷参观展览。	49	beforeS	place	50	813	1
4	杨婷在美术馆参观展览。	49	afterS	place	72	1409	1
5	在美术馆杨婷参观展览。	49	beforeS	place	16	3945	1
6	杨婷在美术馆参观展览。	49	afterS	place	34	1304	1
7	在美术馆杨婷参观展览。	49	beforeS	place	58	1080	0
8	杨婷在美术馆参观展览。	49	afterS	place	32	1600	1
9	在美术馆杨婷参观展览。	49	beforeS	place	80	1025	0
10	杨婷在美术馆参观展览。	49	afterS	place	80	1487	1
11	在美术馆杨婷参观展览。	49	beforeS	place	65	3206	0
12	杨婷在美术馆参观展览。	49	afterS	place	59	2436	1
13	在美术馆杨婷参观展览。	49	beforeS	place	12	7297	1
14	杨婷在美术馆参观展览。	49	afterS	place	93	2888	1
15	在美术馆杨婷参观展览。	49	beforeS	place	1	2390	1
16	杨婷在美术馆参观展览。	49	afterS	place	51	929	1
17	在美术馆杨婷参观展览。	49	beforeS	place	14	1526	1
18	杨婷在美术馆参观展览。	49	afterS	place	17	946	1
19	在美术馆杨婷参观展览。	49	beforeS	place	44	2622	0
20	杨婷在美术馆参观展览。	49	afterS	place	49	1405	1
21	在美术馆杨婷参观展览。	49	beforeS	place	4	1986	1
22	杨婷在美术馆参观展览。	49	afterS	place	92	870	1
23	在美术馆杨婷参观展览。	49	beforeS	place	67	882	1
24	杨婷在美术馆参观展览。	49	afterS	place	7	1112	1
25	在美术馆杨婷参观展览。	49	beforeS	place	81	4477	1
26	杨婷在美术馆参观展览。	49	afterS	place	66	1028	1
27	在美术馆杨婷参观展览。	49	beforeS	place	42	3098	0
28	杨婷在美术馆参观展览。	49	afterS	place	19	1816	1
29	在美术馆杨婷参观展览。	49	beforeS	place	81	4050	0
30	杨婷在美术馆参观展览。	49	afterS	place	33	1635	1
31	在美术馆杨婷参观展览。	49	beforeS	place	25	2319	0
32	杨婷在美术馆参观展览。	49	afterS	place	97	995	1
33	在美术馆杨婷参观展览。	49	beforeS	place	40	4810	0
34	杨婷在美术馆参观展览。	49	afterS	place	37	1125	1
35	在美术馆杨婷参观展览。	49	beforeS	place	39	2867	0
36	杨婷在美术馆参观展览。	49	afterS	place	75	1597	1
37	在美术馆杨婷参观展览。	49	beforeS	place	24	2032	1
1	在学校李晓写作业。	50	beforeS	place	96	2620	0
2	李晓在学校写作业。	50	afterS	place	87	2444	1
3	在学校李晓写作业。	50	beforeS	place	15	3222	0
4	李晓在学校写作业。	50	afterS	place	18	1310	1
5	在学校李晓写作业。	50	beforeS	place	77	1848	0
6	李晓在学校写作业。	50	afterS	place	75	767	1
7	在学校李晓写作业。	50	beforeS	place	80	783	0
8	李晓在学校写作业。	50	afterS	place	14	1019	1
9	在学校李晓写作业。	50	beforeS	place	50	1101	0
10	李晓在学校写作业。	50	afterS	place	22	865	1
11	在学校李晓写作业。	50	beforeS	place	33	2231	1
12	李晓在学校写作业。	50	afterS	place	35	1949	1
13	在学校李晓写作业。	50	beforeS	place	71	1925	0
14	李晓在学校写作业。	50	afterS	place	67	1968	1
15	在学校李晓写作业。	50	beforeS	place	29	5341	1
16	李晓在学校写作业。	50	afterS	place	66	899	1
17	在学校李晓写作业。	50	beforeS	place	12	2276	1
18	李晓在学校写作业。	50	afterS	place	64	867	1
19	在学校李晓写作业。	50	beforeS	place	54	1046	0
20	李晓在学校写作业。	50	afterS	place	33	1043	1
21	在学校李晓写作业。	50	beforeS	place	44	1135	1
22	李晓在学校写作业。	50	afterS	place	56	1165	1
23	在学校李晓写作业。	50	beforeS	place	64	818	0
24	李晓在学校写作业。	50	afterS	place	20	1222	1
25	在学校李晓写作业。	50	beforeS	place	72	4840	0
26	李晓在学校写作业。	50	afterS	place	14	1085	1
27	在学校李晓写作业。	50	beforeS	place	6	1620	0
28	李晓在学校写作业。	50	afterS	place	94	1848	1
29	在学校李晓写作业。	50	beforeS	place	68	1827	0
30	李晓在学校写作业。	50	afterS	place	55	554	1
31	在学校李晓写作业。	50	beforeS	place	37	1841	0
32	李晓在学校写作业。	50	afterS	place	91	1231	1
33	在学校李晓写作业。	50	beforeS	place	15	3505	0
34	李晓在学校写作业。	50	afterS	place	52	554	1
35	在学校李晓写作业。	50	beforeS	place	47	1325	0
36	李晓在学校写作业。	50	afterS	place	86	1456	1
37	在学校李晓写作业。	50	beforeS	place	56	1756	0
1	在会议室王燕开会。	51	beforeS	place	70	1211	0
2	王燕在会议室开会。	51	afterS	place	72	913	1
3	在会议室王燕开会。	51	beforeS	place	101	1781	0
4	王燕在会议室开会。	51	afterS	place	49	925	1
5	在会议室王燕开会。	51	beforeS	place	79	3330	0
6	王燕在会议室开会。	51	afterS	place	44	765	1
7	在会议室王燕开会。	51	beforeS	place	33	3975	0
8	王燕在会议室开会。	51	afterS	place	80	871	1
9	在会议室王燕开会。	51	beforeS	place	15	1716	0
10	王燕在会议室开会。	51	afterS	place	59	887	1
11	在会议室王燕开会。	51	beforeS	place	89	2071	0
12	王燕在会议室开会。	51	afterS	place	80	1608	1
13	在会议室王燕开会。	51	beforeS	place	64	2506	0
14	王燕在会议室开会。	51	afterS	place	70	1452	1
15	在会议室王燕开会。	51	beforeS	place	4	2324	1
16	王燕在会议室开会。	51	afterS	place	15	1314	1
17	在会议室王燕开会。	51	beforeS	place	101	3720	0
18	王燕在会议室开会。	51	afterS	place	45	929	1
19	在会议室王燕开会。	51	beforeS	place	36	2113	0
20	王燕在会议室开会。	51	afterS	place	30	893	1
21	在会议室王燕开会。	51	beforeS	place	30	1935	1
22	王燕在会议室开会。	51	afterS	place	11	946	1
23	在会议室王燕开会。	51	beforeS	place	32	781	0
24	王燕在会议室开会。	51	afterS	place	10	1233	1
25	在会议室王燕开会。	51	beforeS	place	86	1086	1
26	王燕在会议室开会。	51	afterS	place	50	1237	1
27	在会议室王燕开会。	51	beforeS	place	37	1718	0
28	王燕在会议室开会。	51	afterS	place	30	1358	1
29	在会议室王燕开会。	51	beforeS	place	41	2177	0
30	王燕在会议室开会。	51	afterS	place	5	1351	1
31	在会议室王燕开会。	51	beforeS	place	13	2104	0
32	王燕在会议室开会。	51	afterS	place	102	934	1
33	在会议室王燕开会。	51	beforeS	place	102	1220	0
34	王燕在会议室开会。	51	afterS	place	41	774	1
35	在会议室王燕开会。	51	beforeS	place	35	1813	0
36	王燕在会议室开会。	51	afterS	place	91	1976	1
37	在会议室王燕开会。	51	beforeS	place	49	3297	0
1	在公寓陈伟装家具。	52	beforeS	place	20	1928	0
2	陈伟在公寓装家具。	52	afterS	place	55	985	1
3	在公寓陈伟装家具。	52	beforeS	place	28	3596	0
4	陈伟在公寓装家具。	52	afterS	place	42	978	1
5	在公寓陈伟装家具。	52	beforeS	place	6	4268	1
6	陈伟在公寓装家具。	52	afterS	place	53	662	1
7	在公寓陈伟装家具。	52	beforeS	place	38	936	0
8	陈伟在公寓装家具。	52	afterS	place	92	1112	1
9	在公寓陈伟装家具。	52	beforeS	place	11	1131	0
10	陈伟在公寓装家具。	52	afterS	place	50	1046	1
11	在公寓陈伟装家具。	52	beforeS	place	77	2707	0
12	陈伟在公寓装家具。	52	afterS	place	65	2963	1
13	在公寓陈伟装家具。	52	beforeS	place	83	3117	0
14	陈伟在公寓装家具。	52	afterS	place	90	2103	0
15	在公寓陈伟装家具。	52	beforeS	place	17	2255	1
16	陈伟在公寓装家具。	52	afterS	place	68	1379	1
17	在公寓陈伟装家具。	52	beforeS	place	83	1405	1
18	陈伟在公寓装家具。	52	afterS	place	27	2195	1
19	在公寓陈伟装家具。	52	beforeS	place	73	2343	0
20	陈伟在公寓装家具。	52	afterS	place	68	1172	1
21	在公寓陈伟装家具。	52	beforeS	place	49	1223	1
22	陈伟在公寓装家具。	52	afterS	place	89	1078	1
23	在公寓陈伟装家具。	52	beforeS	place	7	1146	0
24	陈伟在公寓装家具。	52	afterS	place	5	3474	1
25	在公寓陈伟装家具。	52	beforeS	place	33	1626	0
26	陈伟在公寓装家具。	52	afterS	place	11	3312	1
27	在公寓陈伟装家具。	52	beforeS	place	92	1074	0
28	陈伟在公寓装家具。	52	afterS	place	99	2336	0
29	在公寓陈伟装家具。	52	beforeS	place	74	1931	0
30	陈伟在公寓装家具。	52	afterS	place	102	776	1
31	在公寓陈伟装家具。	52	beforeS	place	100	2237	0
32	陈伟在公寓装家具。	52	afterS	place	78	1151	1
33	在公寓陈伟装家具。	52	beforeS	place	57	1127	0
34	陈伟在公寓装家具。	52	afterS	place	6	1165	1
35	在公寓陈伟装家具。	52	beforeS	place	91	995	0
36	陈伟在公寓装家具。	52	afterS	place	47	880	1
37	在公寓陈伟装家具。	52	beforeS	place	99	2500	1
1	我吃了一阵风。	10001	noresp	none	13	995	1
2	我吃了一阵风。	10001	noresp	none	84	926	1
3	我吃了一阵风。	10001	noresp	none	27	1062	1
4	我吃了一阵风。	10001	noresp	none	85	689	1
5	我吃了一阵风。	10001	noresp	none	78	673	1
6	我吃了一阵风。	10001	noresp	none	45	2025	1
7	我吃了一阵风。	10001	noresp	none	84	1853	1
8	我吃了一阵风。	10001	noresp	none	89	609	1
9	我吃了一阵风。	10001	noresp	none	23	573	1
10	我吃了一阵风。	10001	noresp	none	77	635	1
11	我吃了一阵风。	10001	noresp	none	51	707	1
12	我吃了一阵风。	10001	noresp	none	38	724	1
13	我吃了一阵风。	10001	noresp	none	101	647	1
14	我吃了一阵风。	10001	noresp	none	52	729	1
15	我吃了一阵风。	10001	noresp	none	65	3327	1
16	我吃了一阵风。	10001	noresp	none	61	948	1
17	我吃了一阵风。	10001	noresp	none	3	3233	0
18	我吃了一阵风。	10001	noresp	none	67	629	1
19	我吃了一阵风。	10001	noresp	none	55	1146	1
20	我吃了一阵风。	10001	noresp	none	69	764	1
21	我吃了一阵风。	10001	noresp	none	34	659	1
22	我吃了一阵风。	10001	noresp	none	62	728	1
23	我吃了一阵风。	10001	noresp	none	80	844	1
24	我吃了一阵风。	10001	noresp	none	89	589	1
25	我吃了一阵风。	10001	noresp	none	91	545	1
26	我吃了一阵风。	10001	noresp	none	49	644	1
27	我吃了一阵风。	10001	noresp	none	13	832	1
28	我吃了一阵风。	10001	noresp	none	71	641	1
29	我吃了一阵风。	10001	noresp	none	36	1525	1
30	我吃了一阵风。	10001	noresp	none	13	1357	1
31	我吃了一阵风。	10001	noresp	none	85	3975	1
32	我吃了一阵风。	10001	noresp	none	88	820	1
33	我吃了一阵风。	10001	noresp	none	8	681	1
34	我吃了一阵风。	10001	noresp	none	13	715	1
35	我吃了一阵风。	10001	noresp	none	24	934	1
36	我吃了一阵风。	10001	noresp	none	39	705	1
37	我吃了一阵风。	10001	noresp	none	88	1366	1
1	她住进了一张照片里。	10002	noresp	none	54	885	1
2	她住进了一张照片里。	10002	noresp	none	34	931	1
3	她住进了一张照片里。	10002	noresp	none	81	1083	1
4	她住进了一张照片里。	10002	noresp	none	67	1115	1
5	她住进了一张照片里。	10002	noresp	none	62	879	1
6	她住进了一张照片里。	10002	noresp	none	15	754	1
7	她住进了一张照片里。	10002	noresp	none	15	3998	1
8	她住进了一张照片里。	10002	noresp	none	84	939	1
9	她住进了一张照片里。	10002	noresp	none	69	974	1
10	她住进了一张照片里。	10002	noresp	none	18	842	1
11	她住进了一张照片里。	10002	noresp	none	15	856	1
12	她住进了一张照片里。	10002	noresp	none	83	4444	1
13	她住进了一张照片里。	10002	noresp	none	77	1139	1
14	她住进了一张照片里。	10002	noresp	none	27	856	1
15	她住进了一张照片里。	10002	noresp	none	82	2335	0
16	她住进了一张照片里。	10002	noresp	none	7	942	1
17	她住进了一张照片里。	10002	noresp	none	97	2038	1
18	她住进了一张照片里。	10002	noresp	none	21	822	1
19	她住进了一张照片里。	10002	noresp	none	89	1387	1
20	她住进了一张照片里。	10002	noresp	none	76	1186	1
21	她住进了一张照片里。	10002	noresp	none	99	639	1
22	她住进了一张照片里。	10002	noresp	none	82	1114	1
23	她住进了一张照片里。	10002	noresp	none	101	647	1
24	她住进了一张照片里。	10002	noresp	none	90	909	1
25	她住进了一张照片里。	10002	noresp	none	65	927	1
26	她住进了一张照片里。	10002	noresp	none	8	867	1
27	她住进了一张照片里。	10002	noresp	none	69	985	1
28	她住进了一张照片里。	10002	noresp	none	58	1006	1
29	她住进了一张照片里。	10002	noresp	none	10	2007	1
30	她住进了一张照片里。	10002	noresp	none	22	851	1
31	她住进了一张照片里。	10002	noresp	none	104	2662	1
32	她住进了一张照片里。	10002	noresp	none	99	1432	1
33	她住进了一张照片里。	10002	noresp	none	75	719	1
34	她住进了一张照片里。	10002	noresp	none	33	758	1
35	她住进了一张照片里。	10002	noresp	none	22	2360	1
36	她住进了一张照片里。	10002	noresp	none	23	935	1
37	她住进了一张照片里。	10002	noresp	none	83	1024	1
1	这辆车在沙发上开过。	10003	noresp	none	90	1040	1
[truncated: 1,849 more rows]
